# Supplementary material for: Age-dependent diagnostic and correlational architecture of multiplex plasma biomarkers in Alzheimer’s disease: a cross-ethnic, cross-platform validation study
Source: Alzheimers Res Ther. 2026 Jun 25;18:169. doi: 10.1186/s13195-026-02119-z (PMC13393608; doi:10.1186/s13195-026-02119-z)
Supplement: Supplementary file 6 — Supplementary Material 6:Supplementary Table S1. Extended diagnostic performance metrics with predictive values. Sensitivity, specificity, positive predictive value (PPV), and negative predictive value (NPV) with bootstrap 95% confidence intervals (1,000 resamples) for the top-performing plasma biomarkers (p-tau217, p-tau181, p-tau217%, p-tau217/Aβ42, p-tau181/Aβ42, Aβ42/Aβ40, GFAP) against Aβ-PET status in the overall validation sub-cohort. Point estimates of Se and Sp correspond to the Youden-optimal cutoff reported in Table 2. PPV and NPV were computed using the observed Aβ+ prevalence (67.5%) in the PET sub-cohort. [file 13195_2026_2119_MOESM6_ESM.xlsx]

## Sheet: Supplementary_Table_S1_Extended
Biomarker	N	Se	Se 95% CI	Sp	Sp 95% CI	PPV	PPV 95% CI	NPV	NPV 95% CI
p-tau217	174	0.88	0.82–0.94	0.95	0.89–1.00	0.97	0.93–1.00	0.8	0.72–0.91
p-tau181	173	0.89	0.77–0.95	0.89	0.81–0.98	0.94	0.89–0.99	0.8	0.67–0.92
p-tau217%	145	0.89	0.82–0.95	0.95	0.88–1.00	0.97	0.92–1.00	0.8	0.75–0.93
p-tau217/Aβ42	171	0.83	0.77–0.94	0.97	0.87–1.00	0.98	0.92–1.00	0.73	0.68–0.90
p-tau181/Aβ42	172	0.85	0.71–0.95	0.89	0.78–0.99	0.94	0.88–0.99	0.74	0.62–0.89
Aβ42/Aβ40	173	0.92	0.86–0.96	0.85	0.77–0.94	0.93	0.87–0.97	0.84	0.76–0.94
GFAP	173	0.81	0.73–0.89	0.87	0.78–0.95	0.93	0.87–0.97	0.69	0.61–0.83
