# Supplementary material for: Age-dependent diagnostic and correlational architecture of multiplex plasma biomarkers in Alzheimer’s disease: a cross-ethnic, cross-platform validation study
Source: Alzheimers Res Ther. 2026 Jun 25;18:169. doi: 10.1186/s13195-026-02119-z (PMC13393608; doi:10.1186/s13195-026-02119-z)
Supplement: Supplementary file 7 — Supplementary Material 7: Supplementary Table S2. Complete Spearman rank correlation parameters between plasma biomarkers and clinical characteristics. Full correlation matrix for the AD continuum (n= 326) and Non-AD CI (n = 179) groups, including Spearman ρ, raw P values, and FDR-adjusted P values. [file 13195_2026_2119_MOESM7_ESM.xlsx]

## Sheet: Correlations
Group	Biomarker	Clinical variable	rho	Raw_P	FDR_P	n
AD Continuum	Aβ40	ADL	-0.074	0.3569	0.5624	159
AD Continuum	Aβ40	APOE Ordinal Score	-0.006	0.9215	0.9584	281
AD Continuum	Aβ40	Age	0.358	<0.0001	<0.0001	296
AD Continuum	Aβ40	CDR	-0.042	0.4740	0.6884	296
AD Continuum	Aβ40	CDR-sb	-0.047	0.4170	0.6315	296
AD Continuum	Aβ40	CMAI	-0.005	0.9498	0.9813	159
AD Continuum	Aβ40	Education Year	0.020	0.7301	0.8628	296
AD Continuum	Aβ40	Gender	-0.025	0.6679	0.8204	296
AD Continuum	Aβ40	IADL	-0.072	0.3654	0.5700	159
AD Continuum	Aβ40	MMSE	0.088	0.1325	0.2552	294
AD Continuum	Aβ40	MoCA	0.092	0.1238	0.2414	280
AD Continuum	Aβ40	NPI CaDi	0.062	0.4405	0.6608	159
AD Continuum	Aβ40	NPI FrIn	0.078	0.3275	0.5214	159
AD Continuum	Aβ42	ADL	-0.111	0.1624	0.3053	159
AD Continuum	Aβ42	APOE Ordinal Score	-0.123	0.0395	0.0948	281
AD Continuum	Aβ42	Age	0.209	0.0003	0.0014	296
AD Continuum	Aβ42	CDR	-0.125	0.0315	0.0795	296
AD Continuum	Aβ42	CDR-sb	-0.116	0.0454	0.1026	296
AD Continuum	Aβ42	CMAI	-0.097	0.2239	0.3895	159
AD Continuum	Aβ42	Education Year	-0.019	0.7487	0.8716	296
AD Continuum	Aβ42	Gender	-0.037	0.5214	0.7012	296
AD Continuum	Aβ42	IADL	-0.107	0.1783	0.3310	159
AD Continuum	Aβ42	MMSE	0.137	0.0186	0.0546	294
AD Continuum	Aβ42	MoCA	0.156	0.0089	0.0294	280
AD Continuum	Aβ42	NPI CaDi	-0.016	0.8420	0.9185	159
AD Continuum	Aβ42	NPI FrIn	-0.008	0.9210	0.9584	159
AD Continuum	Aβ42/Aβ40	ADL	-0.099	0.2149	0.3810	159
AD Continuum	Aβ42/Aβ40	APOE Ordinal Score	-0.181	0.0024	0.0091	281
AD Continuum	Aβ42/Aβ40	Age	-0.059	0.3095	0.5030	296
AD Continuum	Aβ42/Aβ40	CDR	-0.125	0.0316	0.0795	296
AD Continuum	Aβ42/Aβ40	CDR-sb	-0.110	0.0589	0.1277	296
AD Continuum	Aβ42/Aβ40	CMAI	-0.080	0.3136	0.5043	159
AD Continuum	Aβ42/Aβ40	Education Year	-0.029	0.6247	0.7916	296
AD Continuum	Aβ42/Aβ40	Gender	0.007	0.8988	0.9474	296
AD Continuum	Aβ42/Aβ40	IADL	-0.097	0.2247	0.3895	159
AD Continuum	Aβ42/Aβ40	MMSE	0.124	0.0331	0.0821	294
AD Continuum	Aβ42/Aβ40	MoCA	0.122	0.0418	0.0973	280
AD Continuum	Aβ42/Aβ40	NPI CaDi	-0.052	0.5113	0.7012	159
AD Continuum	Aβ42/Aβ40	NPI FrIn	-0.057	0.4749	0.6884	159
AD Continuum	GFAP	ADL	0.308	<0.0001	0.0005	160
AD Continuum	GFAP	APOE Ordinal Score	-0.043	0.4766	0.6884	282
AD Continuum	GFAP	Age	0.220	0.0001	0.0008	297
AD Continuum	GFAP	CDR	0.308	<0.0001	<0.0001	297
AD Continuum	GFAP	CDR-sb	0.340	<0.0001	<0.0001	297
AD Continuum	GFAP	CMAI	0.165	0.0369	0.0900	160
AD Continuum	GFAP	Education Year	0.037	0.5292	0.7057	297
AD Continuum	GFAP	Gender	-0.158	0.0064	0.0217	297
AD Continuum	GFAP	IADL	0.307	<0.0001	0.0005	160
AD Continuum	GFAP	MMSE	-0.338	<0.0001	<0.0001	295
AD Continuum	GFAP	MoCA	-0.290	<0.0001	<0.0001	281
AD Continuum	GFAP	NPI CaDi	0.153	0.0534	0.1174	160
AD Continuum	GFAP	NPI FrIn	0.176	0.0258	0.0706	160
AD Continuum	NfL	ADL	0.330	<0.0001	0.0003	150
AD Continuum	NfL	APOE Ordinal Score	-0.108	0.0788	0.1640	265
AD Continuum	NfL	Age	0.303	<0.0001	<0.0001	280
AD Continuum	NfL	CDR	0.248	<0.0001	0.0003	280
AD Continuum	NfL	CDR-sb	0.278	<0.0001	<0.0001	280
AD Continuum	NfL	CMAI	0.163	0.0469	0.1045	150
AD Continuum	NfL	Education Year	0.029	0.6292	0.7916	280
AD Continuum	NfL	Gender	0.065	0.2759	0.4579	280
AD Continuum	NfL	IADL	0.329	<0.0001	0.0003	150
AD Continuum	NfL	MMSE	-0.246	<0.0001	0.0003	278
AD Continuum	NfL	MoCA	-0.225	0.0002	0.0012	264
AD Continuum	NfL	NPI CaDi	0.181	0.0271	0.0728	150
AD Continuum	NfL	NPI FrIn	0.223	0.0061	0.0215	150
AD Continuum	np-tau217	ADL	0.193	0.0287	0.0759	129
AD Continuum	np-tau217	APOE Ordinal Score	0.032	0.6251	0.7916	235
AD Continuum	np-tau217	Age	0.116	0.0688	0.1471	246
AD Continuum	np-tau217	CDR	0.084	0.1872	0.3395	246
AD Continuum	np-tau217	CDR-sb	0.102	0.1093	0.2159	246
AD Continuum	np-tau217	CMAI	0.024	0.7865	0.8956	129
AD Continuum	np-tau217	Education Year	0.013	0.8393	0.9185	246
AD Continuum	np-tau217	Gender	-0.111	0.0833	0.1687	246
AD Continuum	np-tau217	IADL	0.191	0.0303	0.0789	129
AD Continuum	np-tau217	MMSE	-0.149	0.0199	0.0563	245
AD Continuum	np-tau217	MoCA	-0.116	0.0785	0.1640	232
AD Continuum	np-tau217	NPI CaDi	-0.003	0.9728	0.9840	129
AD Continuum	np-tau217	NPI FrIn	0.023	0.7964	0.9002	129
AD Continuum	p-tau181	ADL	0.162	0.0406	0.0959	161
AD Continuum	p-tau181	APOE Ordinal Score	0.010	0.8690	0.9285	283
AD Continuum	p-tau181	Age	-0.075	0.1997	0.3580	298
AD Continuum	p-tau181	CDR	0.195	0.0007	0.0029	298
AD Continuum	p-tau181	CDR-sb	0.203	0.0004	0.0018	298
AD Continuum	p-tau181	CMAI	-0.013	0.8654	0.9285	161
AD Continuum	p-tau181	Education Year	-0.038	0.5182	0.7012	298
AD Continuum	p-tau181	Gender	0.038	0.5124	0.7012	298
AD Continuum	p-tau181	IADL	0.158	0.0449	0.1026	161
AD Continuum	p-tau181	MMSE	-0.264	<0.0001	<0.0001	296
AD Continuum	p-tau181	MoCA	-0.194	0.0011	0.0041	282
AD Continuum	p-tau181	NPI CaDi	-0.018	0.8246	0.9167	161
AD Continuum	p-tau181	NPI FrIn	0.029	0.7187	0.8559	161
AD Continuum	p-tau181/Aβ42	ADL	0.194	0.0142	0.0444	159
AD Continuum	p-tau181/Aβ42	APOE Ordinal Score	0.054	0.3714	0.5737	280
AD Continuum	p-tau181/Aβ42	Age	-0.147	0.0115	0.0366	295
AD Continuum	p-tau181/Aβ42	CDR	0.216	0.0002	0.0010	295
AD Continuum	p-tau181/Aβ42	CDR-sb	0.222	0.0001	0.0008	295
AD Continuum	p-tau181/Aβ42	CMAI	0.039	0.6213	0.7916	159
AD Continuum	p-tau181/Aβ42	Education Year	-0.022	0.7087	0.8559	295
AD Continuum	p-tau181/Aβ42	Gender	0.065	0.2626	0.4453	295
AD Continuum	p-tau181/Aβ42	IADL	0.189	0.0168	0.0514	159
AD Continuum	p-tau181/Aβ42	MMSE	-0.283	<0.0001	<0.0001	293
AD Continuum	p-tau181/Aβ42	MoCA	-0.239	<0.0001	0.0004	279
AD Continuum	p-tau181/Aβ42	NPI CaDi	0.001	0.9943	0.9943	159
AD Continuum	p-tau181/Aβ42	NPI FrIn	0.037	0.6396	0.7982	159
AD Continuum	p-tau217	ADL	0.187	0.0176	0.0527	161
AD Continuum	p-tau217	APOE Ordinal Score	-0.011	0.8531	0.9242	284
AD Continuum	p-tau217	Age	-0.133	0.0218	0.0607	299
AD Continuum	p-tau217	CDR	0.210	0.0003	0.0013	299
AD Continuum	p-tau217	CDR-sb	0.215	0.0002	0.0010	299
AD Continuum	p-tau217	CMAI	-0.002	0.9757	0.9840	161
AD Continuum	p-tau217	Education Year	-0.040	0.4878	0.6918	299
AD Continuum	p-tau217	Gender	0.013	0.8210	0.9167	299
AD Continuum	p-tau217	IADL	0.184	0.0196	0.0563	161
AD Continuum	p-tau217	MMSE	-0.283	<0.0001	<0.0001	297
AD Continuum	p-tau217	MoCA	-0.213	0.0003	0.0014	283
AD Continuum	p-tau217	NPI CaDi	-0.002	0.9777	0.9840	161
AD Continuum	p-tau217	NPI FrIn	0.022	0.7822	0.8956	161
AD Continuum	p-tau217%	ADL	0.097	0.2724	0.4570	129
AD Continuum	p-tau217%	APOE Ordinal Score	-0.045	0.4937	0.6938	235
AD Continuum	p-tau217%	Age	-0.232	0.0002	0.0013	246
AD Continuum	p-tau217%	CDR	0.227	0.0003	0.0014	246
AD Continuum	p-tau217%	CDR-sb	0.217	0.0006	0.0026	246
AD Continuum	p-tau217%	CMAI	-0.051	0.5679	0.7508	129
AD Continuum	p-tau217%	Education Year	-0.084	0.1866	0.3395	246
AD Continuum	p-tau217%	Gender	0.095	0.1380	0.2626	246
AD Continuum	p-tau217%	IADL	0.095	0.2860	0.4697	129
AD Continuum	p-tau217%	MMSE	-0.316	<0.0001	<0.0001	245
AD Continuum	p-tau217%	MoCA	-0.286	<0.0001	0.0001	232
AD Continuum	p-tau217%	NPI CaDi	-0.076	0.3916	0.5989	129
AD Continuum	p-tau217%	NPI FrIn	-0.039	0.6598	0.8169	129
AD Continuum	p-tau217/Aβ42	ADL	0.221	0.0054	0.0197	157
AD Continuum	p-tau217/Aβ42	APOE Ordinal Score	0.042	0.4870	0.6918	279
AD Continuum	p-tau217/Aβ42	Age	-0.210	0.0003	0.0014	294
AD Continuum	p-tau217/Aβ42	CDR	0.228	<0.0001	0.0005	294
AD Continuum	p-tau217/Aβ42	CDR-sb	0.233	<0.0001	0.0004	294
AD Continuum	p-tau217/Aβ42	CMAI	0.052	0.5163	0.7012	157
AD Continuum	p-tau217/Aβ42	Education Year	-0.019	0.7463	0.8716	294
AD Continuum	p-tau217/Aβ42	Gender	0.044	0.4572	0.6793	294
AD Continuum	p-tau217/Aβ42	IADL	0.217	0.0064	0.0217	157
AD Continuum	p-tau217/Aβ42	MMSE	-0.294	<0.0001	<0.0001	292
AD Continuum	p-tau217/Aβ42	MoCA	-0.250	<0.0001	0.0003	278
AD Continuum	p-tau217/Aβ42	NPI CaDi	0.010	0.8966	0.9474	157
AD Continuum	p-tau217/Aβ42	NPI FrIn	0.032	0.6864	0.8365	157
AD Continuum	p-tau231	ADL	0.194	0.0831	0.1687	81
AD Continuum	p-tau231	APOE Ordinal Score	0.091	0.2621	0.4453	153
AD Continuum	p-tau231	Age	0.041	0.6061	0.7916	161
AD Continuum	p-tau231	CDR	0.201	0.0107	0.0346	161
AD Continuum	p-tau231	CDR-sb	0.223	0.0046	0.0169	161
AD Continuum	p-tau231	CMAI	-0.024	0.8286	0.9167	81
AD Continuum	p-tau231	Education Year	-0.029	0.7159	0.8559	161
AD Continuum	p-tau231	Gender	0.004	0.9577	0.9829	161
AD Continuum	p-tau231	IADL	0.190	0.0899	0.1798	81
AD Continuum	p-tau231	MMSE	-0.276	0.0004	0.0018	160
AD Continuum	p-tau231	MoCA	-0.300	0.0002	0.0010	150
AD Continuum	p-tau231	NPI CaDi	-0.056	0.6188	0.7916	81
AD Continuum	p-tau231	NPI FrIn	-0.031	0.7835	0.8956	81
Non-AD CI	Aβ40	ADL	-0.014	0.9036	0.9318	82
Non-AD CI	Aβ40	APOE Ordinal Score	-0.036	0.6447	0.7919	165
Non-AD CI	Aβ40	Age	0.216	0.0043	0.0348	174
Non-AD CI	Aβ40	CDR	-0.061	0.4266	0.6278	174
Non-AD CI	Aβ40	CDR-sb	-0.090	0.2385	0.4428	174
Non-AD CI	Aβ40	CMAI	-0.039	0.7300	0.8329	81
Non-AD CI	Aβ40	Education Year	-0.062	0.4200	0.6240	174
Non-AD CI	Aβ40	Gender	-0.219	0.0037	0.0322	174
Non-AD CI	Aβ40	IADL	-0.013	0.9080	0.9318	82
Non-AD CI	Aβ40	MMSE	0.026	0.7385	0.8329	172
Non-AD CI	Aβ40	MoCA	-0.019	0.8021	0.8713	170
Non-AD CI	Aβ40	NPI CaDi	-0.056	0.6148	0.7851	82
Non-AD CI	Aβ40	NPI FrIn	-0.052	0.6421	0.7919	82
Non-AD CI	Aβ42	ADL	-0.085	0.4481	0.6413	82
Non-AD CI	Aβ42	APOE Ordinal Score	-0.191	0.0141	0.0735	165
Non-AD CI	Aβ42	Age	0.026	0.7358	0.8329	174
Non-AD CI	Aβ42	CDR	-0.140	0.0662	0.2152	174
Non-AD CI	Aβ42	CDR-sb	-0.201	0.0078	0.0495	174
Non-AD CI	Aβ42	CMAI	-0.130	0.2489	0.4559	81
Non-AD CI	Aβ42	Education Year	0.019	0.8043	0.8713	174
Non-AD CI	Aβ42	Gender	-0.168	0.0263	0.1207	174
Non-AD CI	Aβ42	IADL	-0.086	0.4411	0.6377	82
Non-AD CI	Aβ42	MMSE	0.145	0.0582	0.2109	172
Non-AD CI	Aβ42	MoCA	0.097	0.2062	0.4359	170
Non-AD CI	Aβ42	NPI CaDi	-0.154	0.1673	0.4143	82
Non-AD CI	Aβ42	NPI FrIn	-0.119	0.2851	0.5111	82
Non-AD CI	Aβ42/Aβ40	ADL	-0.096	0.3901	0.6117	82
Non-AD CI	Aβ42/Aβ40	APOE Ordinal Score	-0.237	0.0022	0.0243	165
Non-AD CI	Aβ42/Aβ40	Age	-0.236	0.0018	0.0211	174
Non-AD CI	Aβ42/Aβ40	CDR	-0.121	0.1113	0.3277	174
Non-AD CI	Aβ42/Aβ40	CDR-sb	-0.226	0.0027	0.0266	174
Non-AD CI	Aβ42/Aβ40	CMAI	-0.106	0.3464	0.5938	81
Non-AD CI	Aβ42/Aβ40	Education Year	0.092	0.2278	0.4359	174
Non-AD CI	Aβ42/Aβ40	Gender	-0.017	0.8257	0.8772	174
Non-AD CI	Aβ42/Aβ40	IADL	-0.099	0.3768	0.6117	82
Non-AD CI	Aβ42/Aβ40	MMSE	0.216	0.0045	0.0348	172
Non-AD CI	Aβ42/Aβ40	MoCA	0.212	0.0055	0.0394	170
Non-AD CI	Aβ42/Aβ40	NPI CaDi	-0.137	0.2183	0.4359	82
Non-AD CI	Aβ42/Aβ40	NPI FrIn	-0.096	0.3900	0.6117	82
Non-AD CI	GFAP	ADL	0.179	0.1095	0.3277	81
Non-AD CI	GFAP	APOE Ordinal Score	0.108	0.1669	0.4143	164
Non-AD CI	GFAP	Age	0.396	<0.0001	<0.0001	173
Non-AD CI	GFAP	CDR	0.194	0.0105	0.0584	173
Non-AD CI	GFAP	CDR-sb	0.142	0.0628	0.2109	173
Non-AD CI	GFAP	CMAI	0.165	0.1431	0.3960	80
Non-AD CI	GFAP	Education Year	0.022	0.7743	0.8628	173
Non-AD CI	GFAP	Gender	-0.005	0.9480	0.9603	173
Non-AD CI	GFAP	IADL	0.182	0.1043	0.3190	81
Non-AD CI	GFAP	MMSE	-0.273	0.0003	0.0052	171
Non-AD CI	GFAP	MoCA	-0.269	0.0004	0.0052	169
Non-AD CI	GFAP	NPI CaDi	0.259	0.0197	0.0990	81
Non-AD CI	GFAP	NPI FrIn	0.236	0.0340	0.1394	81
Non-AD CI	NfL	ADL	0.094	0.4108	0.6161	79
Non-AD CI	NfL	APOE Ordinal Score	0.030	0.7164	0.8329	154
Non-AD CI	NfL	Age	0.432	<0.0001	<0.0001	163
Non-AD CI	NfL	CDR	0.374	<0.0001	<0.0001	163
Non-AD CI	NfL	CDR-sb	0.296	0.0001	0.0033	163
Non-AD CI	NfL	CMAI	-0.106	0.3544	0.5945	78
Non-AD CI	NfL	Education Year	-0.045	0.5716	0.7493	163
Non-AD CI	NfL	Gender	0.235	0.0025	0.0262	163
Non-AD CI	NfL	IADL	0.096	0.3999	0.6117	79
Non-AD CI	NfL	MMSE	-0.383	<0.0001	<0.0001	161
Non-AD CI	NfL	MoCA	-0.398	<0.0001	<0.0001	159
Non-AD CI	NfL	NPI CaDi	-0.056	0.6241	0.7851	79
Non-AD CI	NfL	NPI FrIn	-0.043	0.7076	0.8299	79
Non-AD CI	np-tau217	ADL	0.155	0.2126	0.4359	66
Non-AD CI	np-tau217	APOE Ordinal Score	-0.008	0.9291	0.9473	127
Non-AD CI	np-tau217	Age	0.227	0.0079	0.0495	136
Non-AD CI	np-tau217	CDR	0.102	0.2359	0.4428	136
Non-AD CI	np-tau217	CDR-sb	0.123	0.1524	0.4099	136
Non-AD CI	np-tau217	CMAI	-0.000	0.9998	0.9998	65
Non-AD CI	np-tau217	Education Year	-0.062	0.4757	0.6568	136
Non-AD CI	np-tau217	Gender	0.041	0.6318	0.7885	136
Non-AD CI	np-tau217	IADL	0.156	0.2106	0.4359	66
Non-AD CI	np-tau217	MMSE	-0.170	0.0489	0.1862	134
Non-AD CI	np-tau217	MoCA	-0.164	0.0606	0.2109	132
Non-AD CI	np-tau217	NPI CaDi	0.218	0.0784	0.2497	66
Non-AD CI	np-tau217	NPI FrIn	0.194	0.1190	0.3437	66
Non-AD CI	p-tau181	ADL	0.145	0.1950	0.4359	81
Non-AD CI	p-tau181	APOE Ordinal Score	0.083	0.2888	0.5120	165
Non-AD CI	p-tau181	Age	0.277	0.0002	0.0045	174
Non-AD CI	p-tau181	CDR	0.019	0.8033	0.8713	174
Non-AD CI	p-tau181	CDR-sb	0.105	0.1660	0.4143	174
Non-AD CI	p-tau181	CMAI	0.006	0.9552	0.9614	81
Non-AD CI	p-tau181	Education Year	-0.033	0.6642	0.8079	174
Non-AD CI	p-tau181	Gender	0.033	0.6681	0.8079	174
Non-AD CI	p-tau181	IADL	0.146	0.1930	0.4359	81
Non-AD CI	p-tau181	MMSE	-0.092	0.2277	0.4359	172
Non-AD CI	p-tau181	MoCA	-0.171	0.0260	0.1207	170
Non-AD CI	p-tau181	NPI CaDi	0.141	0.2083	0.4359	81
Non-AD CI	p-tau181	NPI FrIn	0.113	0.3142	0.5445	81
Non-AD CI	p-tau181/Aβ42	ADL	0.137	0.2228	0.4359	81
Non-AD CI	p-tau181/Aβ42	APOE Ordinal Score	0.192	0.0140	0.0735	164
Non-AD CI	p-tau181/Aβ42	Age	0.267	0.0004	0.0052	173
Non-AD CI	p-tau181/Aβ42	CDR	0.071	0.3510	0.5945	173
Non-AD CI	p-tau181/Aβ42	CDR-sb	0.159	0.0371	0.1482	173
Non-AD CI	p-tau181/Aβ42	CMAI	0.047	0.6786	0.8081	81
Non-AD CI	p-tau181/Aβ42	Education Year	-0.056	0.4661	0.6492	173
Non-AD CI	p-tau181/Aβ42	Gender	0.088	0.2514	0.4559	173
Non-AD CI	p-tau181/Aβ42	IADL	0.138	0.2192	0.4359	81
Non-AD CI	p-tau181/Aβ42	MMSE	-0.131	0.0885	0.2762	171
Non-AD CI	p-tau181/Aβ42	MoCA	-0.197	0.0103	0.0584	169
Non-AD CI	p-tau181/Aβ42	NPI CaDi	0.208	0.0624	0.2109	81
Non-AD CI	p-tau181/Aβ42	NPI FrIn	0.164	0.1447	0.3960	81
Non-AD CI	p-tau217	ADL	0.152	0.1741	0.4179	82
Non-AD CI	p-tau217	APOE Ordinal Score	0.110	0.1582	0.4114	166
Non-AD CI	p-tau217	Age	0.268	0.0003	0.0052	175
Non-AD CI	p-tau217	CDR	0.053	0.4835	0.6617	175
Non-AD CI	p-tau217	CDR-sb	0.154	0.0422	0.1644	175
Non-AD CI	p-tau217	CMAI	0.016	0.8844	0.9198	81
Non-AD CI	p-tau217	Education Year	-0.040	0.5989	0.7721	175
Non-AD CI	p-tau217	Gender	0.056	0.4653	0.6492	175
Non-AD CI	p-tau217	IADL	0.153	0.1712	0.4174	82
Non-AD CI	p-tau217	MMSE	-0.113	0.1397	0.3960	173
Non-AD CI	p-tau217	MoCA	-0.211	0.0056	0.0394	171
Non-AD CI	p-tau217	NPI CaDi	0.095	0.3977	0.6117	82
Non-AD CI	p-tau217	NPI FrIn	0.073	0.5152	0.6897	82
Non-AD CI	p-tau217%	ADL	0.154	0.2167	0.4359	66
Non-AD CI	p-tau217%	APOE Ordinal Score	0.069	0.4415	0.6377	127
Non-AD CI	p-tau217%	Age	0.235	0.0058	0.0394	136
Non-AD CI	p-tau217%	CDR	-0.046	0.5970	0.7721	136
Non-AD CI	p-tau217%	CDR-sb	0.028	0.7421	0.8329	136
Non-AD CI	p-tau217%	CMAI	0.042	0.7394	0.8329	65
Non-AD CI	p-tau217%	Education Year	-0.110	0.2021	0.4359	136
Non-AD CI	p-tau217%	Gender	-0.064	0.4608	0.6492	136
Non-AD CI	p-tau217%	IADL	0.155	0.2128	0.4359	66
Non-AD CI	p-tau217%	MMSE	-0.019	0.8266	0.8772	134
Non-AD CI	p-tau217%	MoCA	-0.191	0.0282	0.1222	132
Non-AD CI	p-tau217%	NPI CaDi	0.062	0.6207	0.7851	66
Non-AD CI	p-tau217%	NPI FrIn	0.049	0.6965	0.8231	66
Non-AD CI	p-tau217/Aβ42	ADL	0.135	0.2265	0.4359	82
Non-AD CI	p-tau217/Aβ42	APOE Ordinal Score	0.170	0.0291	0.1226	165
Non-AD CI	p-tau217/Aβ42	Age	0.276	0.0002	0.0045	174
Non-AD CI	p-tau217/Aβ42	CDR	0.079	0.3021	0.5296	174
Non-AD CI	p-tau217/Aβ42	CDR-sb	0.195	0.0101	0.0584	174
Non-AD CI	p-tau217/Aβ42	CMAI	0.029	0.7955	0.8713	81
Non-AD CI	p-tau217/Aβ42	Education Year	-0.049	0.5172	0.6897	174
Non-AD CI	p-tau217/Aβ42	Gender	0.141	0.0635	0.2109	174
Non-AD CI	p-tau217/Aβ42	IADL	0.137	0.2213	0.4359	82
Non-AD CI	p-tau217/Aβ42	MMSE	-0.149	0.0514	0.1909	172
Non-AD CI	p-tau217/Aβ42	MoCA	-0.226	0.0031	0.0282	170
Non-AD CI	p-tau217/Aβ42	NPI CaDi	0.134	0.2291	0.4359	82
Non-AD CI	p-tau217/Aβ42	NPI FrIn	0.096	0.3918	0.6117	82
Non-AD CI	p-tau231	ADL	0.149	0.4000	0.6117	34
Non-AD CI	p-tau231	APOE Ordinal Score	0.021	0.8734	0.9144	62
Non-AD CI	p-tau231	Age	0.107	0.3874	0.6117	67
Non-AD CI	p-tau231	CDR	0.071	0.5701	0.7493	67
Non-AD CI	p-tau231	CDR-sb	0.175	0.1560	0.4114	67
Non-AD CI	p-tau231	CMAI	0.074	0.6786	0.8081	34
Non-AD CI	p-tau231	Education Year	-0.029	0.8187	0.8772	67
Non-AD CI	p-tau231	Gender	0.024	0.8496	0.8955	67
Non-AD CI	p-tau231	IADL	0.147	0.4065	0.6157	34
Non-AD CI	p-tau231	MMSE	-0.115	0.3599	0.5972	66
Non-AD CI	p-tau231	MoCA	-0.083	0.5110	0.6897	65
Non-AD CI	p-tau231	NPI CaDi	0.393	0.0216	0.1054	34
Non-AD CI	p-tau231	NPI FrIn	0.378	0.0275	0.1222	34
