# Supplementary material for: Age-dependent diagnostic and correlational architecture of multiplex plasma biomarkers in Alzheimer’s disease: a cross-ethnic, cross-platform validation study
Source: Alzheimers Res Ther. 2026 Jun 25;18:169. doi: 10.1186/s13195-026-02119-z (PMC13393608; doi:10.1186/s13195-026-02119-z)
Supplement: Supplementary file 8 — Supplementary Material 8: Supplementary Table S3. Age-stratified Spearman rank correlation parameters with Fisher's Z-test. EO and LO Spearman ρ, P values, and Fisher's Z P_diff for all biomarker–clinical pairs within the AD continuum and Non-AD CI groups. [file 13195_2026_2119_MOESM8_ESM.xlsx]

## Sheet: Supplementary Table S3
Group	Biomarker	Clinical	rho_EO	P_EO	FDR_EO	n_EO	rho_LO	P_LO	FDR_LO	n_LO	P_diff
AD Continuum	p-tau181	Education Year	0.047	0.6734	0.89	84	-0.066	0.3332	0.5146	214	0.4
AD Continuum	p-tau181	Gender	-0.073	0.5068	0.7828	84	0.073	0.2894	0.4660	214	0.2765
AD Continuum	p-tau181	Age	-0.166	0.1301	0.381	84	0.014	0.8394	0.9157	214	0.1763
AD Continuum	p-tau181	APOE Ordinal Score	-0.027	0.8141	0.9774	78	0.038	0.5859	0.7085	205	0.6387
AD Continuum	p-tau181	CDR	0.259	0.0174	0.2128	84	0.185	0.0067	0.0262	214	0.5633
AD Continuum	p-tau181	CDR-sb	0.26	0.017	0.2128	84	0.191	0.0050	0.0218	214	0.5901
AD Continuum	p-tau181	MMSE	-0.221	0.045	0.2128	83	-0.28	<0.0001	0.0004	213	0.64
AD Continuum	p-tau181	MoCA	-0.125	0.2735	0.5614	79	-0.228	0.0011	0.0064	203	0.4415
AD Continuum	p-tau181	ADL	0.318	0.0232	0.2128	51	0.106	0.2693	0.4511	110	0.2141
AD Continuum	p-tau181	IADL	0.218	0.1243	0.381	51	0.165	0.0849	0.2006	110	0.7582
AD Continuum	p-tau181	CMAI	-0.044	0.6939	0.8946	84	-0.135	0.0478	0.1332	214	0.491
AD Continuum	p-tau181	NPI FrIn	0.047	0.7458	0.9383	50	-0.015	0.8744	0.9408	111	0.7295
AD Continuum	p-tau181	NPI CaDi	0.017	0.9042	0.982	50	-0.073	0.4462	0.6160	111	0.6144
AD Continuum	p-tau217	Education Year	0.128	0.2475	0.5288	84	-0.099	0.1462	0.2963	215	0.09
AD Continuum	p-tau217	Gender	-0.076	0.4918	0.7828	84	0.034	0.6218	0.7291	215	0.4133
AD Continuum	p-tau217	Age	-0.185	0.0922	0.3268	84	-0.03	0.6652	0.7493	215	0.2419
AD Continuum	p-tau217	APOE Ordinal Score	-0.064	0.5781	0.835	78	0.034	0.6257	0.7291	206	0.4801
AD Continuum	p-tau217	CDR	0.254	0.0196	0.2128	84	0.212	0.0018	0.0096	215	0.7396
AD Continuum	p-tau217	CDR-sb	0.289	0.0077	0.1719	84	0.2	0.0032	0.0158	215	0.4816
AD Continuum	p-tau217	MMSE	-0.251	0.0219	0.2128	83	-0.298	<0.0001	0.0002	214	0.7116
AD Continuum	p-tau217	MoCA	-0.126	0.2681	0.5614	79	-0.258	0.0002	0.0015	204	0.3206
AD Continuum	p-tau217	ADL	0.291	0.0385	0.2128	51	0.138	0.1501	0.2970	110	0.37
AD Continuum	p-tau217	IADL	0.288	0.0408	0.2128	51	0.194	0.0427	0.1234	110	0.577
AD Continuum	p-tau217	CMAI	-0.012	0.9141	0.982	84	-0.106	0.1223	0.2578	215	0.4839
AD Continuum	p-tau217	NPI FrIn	-0.007	0.9629	0.982	50	0.012	0.9028	0.9423	111	0.9182
AD Continuum	p-tau217	NPI CaDi	-0.035	0.8116	0.9774	50	-0.017	0.8583	0.9299	111	0.9227
AD Continuum	Aβ40	Education Year	-0.01	0.9246	0.982	84	0.009	0.8929	0.9423	212	0.8833
AD Continuum	Aβ40	Gender	-0.015	0.8953	0.982	84	0.001	0.9871	0.9871	212	0.9072
AD Continuum	Aβ40	Age	0.266	0.0144	0.2128	84	0.281	<0.0001	0.0004	212	0.9073
AD Continuum	Aβ40	APOE Ordinal Score	-0.007	0.9535	0.982	78	-0.038	0.5934	0.7120	203	0.824
AD Continuum	Aβ40	CDR	0.001	0.9953	0.9953	84	-0.084	0.2218	0.3845	212	0.5277
AD Continuum	Aβ40	CDR-sb	0.019	0.8645	0.982	84	-0.094	0.1731	0.3139	212	0.4013
AD Continuum	Aβ40	MMSE	0.038	0.7315	0.9277	83	0.122	0.0779	0.1871	211	0.5353
AD Continuum	Aβ40	MoCA	0.05	0.6617	0.89	79	0.127	0.0724	0.1851	201	0.5762
AD Continuum	Aβ40	ADL	-0.219	0.1227	0.381	51	-0.086	0.3783	0.5594	108	0.446
AD Continuum	Aβ40	IADL	0.087	0.5431	0.8142	51	-0.171	0.0768	0.1871	108	0.1471
AD Continuum	Aβ40	CMAI	0.105	0.3414	0.6192	84	-0.075	0.2748	0.4512	212	0.1793
AD Continuum	Aβ40	NPI FrIn	0.224	0.1176	0.381	50	-0.013	0.8906	0.9423	109	0.181
AD Continuum	Aβ40	NPI CaDi	0.186	0.1955	0.474	50	-0.005	0.9628	0.9690	109	0.285
AD Continuum	Aβ42	Education Year	-0.004	0.9694	0.982	84	-0.031	0.6508	0.7425	212	0.841
AD Continuum	Aβ42	Gender	0.003	0.9812	0.9876	84	-0.039	0.5688	0.6987	212	0.7554
AD Continuum	Aβ42	Age	0.186	0.0898	0.3268	84	0.16	0.0200	0.0675	212	0.8391
AD Continuum	Aβ42	APOE Ordinal Score	-0.032	0.7809	0.9669	78	-0.189	0.0069	0.0262	203	0.2527
AD Continuum	Aβ42	CDR	0.012	0.911	0.982	84	-0.2	0.0035	0.0161	212	0.1109
AD Continuum	Aβ42	CDR-sb	0.019	0.8664	0.982	84	-0.185	0.0068	0.0262	212	0.1259
AD Continuum	Aβ42	MMSE	0.094	0.3958	0.6938	83	0.165	0.0167	0.0578	211	0.5978
AD Continuum	Aβ42	MoCA	0.049	0.6668	0.89	79	0.217	0.0020	0.0104	201	0.2185
AD Continuum	Aβ42	ADL	-0.152	0.2869	0.5738	51	-0.218	0.0237	0.0772	108	0.7053
AD Continuum	Aβ42	IADL	0.111	0.4399	0.7169	51	-0.223	0.0203	0.0675	108	0.0596
AD Continuum	Aβ42	CMAI	0.14	0.2053	0.4854	84	-0.15	0.0288	0.0915	212	0.0303
AD Continuum	Aβ42	NPI FrIn	0.246	0.0846	0.3218	50	-0.127	0.1897	0.3401	109	0.0358
AD Continuum	Aβ42	NPI CaDi	0.25	0.0804	0.3136	50	-0.138	0.1533	0.2986	109	0.0291
AD Continuum	Aβ42/Aβ40	Education Year	-0.026	0.8135	0.9774	84	-0.026	0.7015	0.7755	212	0.9979
AD Continuum	Aβ42/Aβ40	Gender	0.005	0.9662	0.982	84	0.008	0.9088	0.9423	212	0.9809
AD Continuum	Aβ42/Aβ40	Age	-0.02	0.8579	0.982	84	-0.056	0.4148	0.5936	212	0.7864
AD Continuum	Aβ42/Aβ40	APOE Ordinal Score	-0.153	0.1813	0.4636	78	-0.196	0.0052	0.0218	203	0.7525
AD Continuum	Aβ42/Aβ40	CDR	-0.074	0.5038	0.7828	84	-0.146	0.0339	0.1038	212	0.5895
AD Continuum	Aβ42/Aβ40	CDR-sb	-0.059	0.5942	0.8426	84	-0.129	0.0615	0.1598	212	0.6016
AD Continuum	Aβ42/Aβ40	MMSE	0.155	0.1622	0.4364	83	0.108	0.1181	0.2523	211	0.7245
AD Continuum	Aβ42/Aβ40	MoCA	0.126	0.2703	0.5614	79	0.125	0.0780	0.1871	201	0.9946
AD Continuum	Aβ42/Aβ40	ADL	-0.077	0.5906	0.8426	51	-0.1	0.3013	0.4796	108	0.8961
AD Continuum	Aβ42/Aβ40	IADL	-0.026	0.8569	0.982	51	-0.124	0.2028	0.3555	108	0.5839
AD Continuum	Aβ42/Aβ40	CMAI	-0.01	0.9292	0.982	84	-0.067	0.3297	0.5146	212	0.6694
AD Continuum	Aβ42/Aβ40	NPI FrIn	0.016	0.9099	0.982	50	-0.058	0.5471	0.6883	109	0.6785
AD Continuum	Aβ42/Aβ40	NPI CaDi	0.09	0.5327	0.8142	50	-0.082	0.3938	0.5713	109	0.3369
AD Continuum	GFAP	Education Year	0.134	0.2243	0.5071	84	-0.007	0.9226	0.9469	213	0.2933
AD Continuum	GFAP	Gender	-0.202	0.0653	0.2815	84	-0.135	0.0499	0.1366	213	0.6056
AD Continuum	GFAP	Age	0.113	0.305	0.5947	84	0.213	0.0018	0.0096	213	0.4474
AD Continuum	GFAP	APOE Ordinal Score	-0.032	0.7801	0.9669	78	-0.054	0.4391	0.6134	204	0.8723
AD Continuum	GFAP	CDR	0.305	0.0048	0.1503	84	0.312	<0.0001	<0.0001	213	0.9511
AD Continuum	GFAP	CDR-sb	0.327	0.0024	0.1503	84	0.345	<0.0001	<0.0001	213	0.8796
AD Continuum	GFAP	MMSE	-0.316	0.0036	0.1503	83	-0.344	<0.0001	<0.0001	212	0.8156
AD Continuum	GFAP	MoCA	-0.191	0.0911	0.3268	79	-0.324	<0.0001	<0.0001	202	0.3053
AD Continuum	GFAP	ADL	0.224	0.1133	0.3762	51	0.157	0.1032	0.2301	109	0.6954
AD Continuum	GFAP	IADL	0.317	0.0233	0.2128	51	0.296	0.0018	0.0096	109	0.8949
AD Continuum	GFAP	CMAI	0.062	0.5779	0.835	84	0.006	0.9351	0.9490	213	0.6773
AD Continuum	GFAP	NPI FrIn	0.185	0.1975	0.474	50	0.169	0.0770	0.1871	110	0.9267
AD Continuum	GFAP	NPI CaDi	0.112	0.44	0.7169	50	0.159	0.0976	0.2239	110	0.7901
AD Continuum	NfL	Education Year	-0.008	0.9455	0.982	81	0.041	0.5656	0.6987	199	0.7239
AD Continuum	NfL	Gender	0.068	0.548	0.8142	81	0.092	0.1964	0.3481	199	0.8595
AD Continuum	NfL	Age	0.114	0.3097	0.5965	81	0.302	<0.0001	0.0002	199	0.1527
AD Continuum	NfL	APOE Ordinal Score	-0.233	0.0445	0.2128	75	-0.067	0.3587	0.5381	190	0.2338
AD Continuum	NfL	CDR	0.237	0.0331	0.2128	81	0.249	0.0004	0.0025	199	0.9288
AD Continuum	NfL	CDR-sb	0.216	0.0528	0.2353	81	0.301	<0.0001	0.0002	199	0.508
AD Continuum	NfL	MMSE	-0.168	0.1368	0.381	80	-0.277	<0.0001	0.0007	198	0.4059
AD Continuum	NfL	MoCA	-0.144	0.2151	0.4934	76	-0.26	0.0003	0.0020	188	0.3929
AD Continuum	NfL	ADL	0.297	0.0382	0.2128	49	0.251	0.0114	0.0414	101	0.7854
AD Continuum	NfL	IADL	0.196	0.1777	0.4621	49	0.381	<0.0001	0.0007	101	0.2692
AD Continuum	NfL	CMAI	0.133	0.237	0.5135	81	0.055	0.4404	0.6134	199	0.5684
AD Continuum	NfL	NPI FrIn	0.201	0.1715	0.4534	48	0.205	0.0377	0.1108	103	0.9799
AD Continuum	NfL	NPI CaDi	0.134	0.3635	0.6519	48	0.162	0.1011	0.2286	103	0.8753
AD Continuum	np-tau217	Education Year	0.064	0.608	0.8545	66	-0.006	0.9368	0.9490	180	0.6414
AD Continuum	np-tau217	Gender	-0.261	0.0341	0.2128	66	-0.049	0.5111	0.6628	180	0.1486
AD Continuum	np-tau217	Age	0.055	0.6637	0.89	66	0.049	0.5141	0.6628	180	0.9704
AD Continuum	np-tau217	APOE Ordinal Score	-0.01	0.9393	0.982	61	0.043	0.5757	0.7017	174	0.7362
AD Continuum	np-tau217	CDR	0.249	0.0436	0.2128	66	0.028	0.7059	0.7755	180	0.1341
AD Continuum	np-tau217	CDR-sb	0.314	0.0102	0.1994	66	0.032	0.6677	0.7493	180	0.0525
AD Continuum	np-tau217	MMSE	-0.155	0.2127	0.4934	66	-0.144	0.0538	0.1446	179	0.9406
AD Continuum	np-tau217	MoCA	-0.092	0.4775	0.7679	62	-0.124	0.1068	0.2322	170	0.8343
AD Continuum	np-tau217	ADL	0.294	0.0768	0.3073	37	0.075	0.4758	0.6454	92	0.2719
AD Continuum	np-tau217	IADL	0.482	0.0025	0.1503	37	0.053	0.6136	0.7291	92	0.0229
AD Continuum	np-tau217	CMAI	0.148	0.236	0.5135	66	-0.11	0.1421	0.2916	180	0.086
AD Continuum	np-tau217	NPI FrIn	0.357	0.0323	0.2128	36	-0.1	0.3398	0.5147	94	0.0235
AD Continuum	np-tau217	NPI CaDi	0.283	0.0947	0.3282	36	-0.115	0.2718	0.4511	94	0.0525
AD Continuum	p-tau217%	Education Year	0.053	0.6736	0.89	66	-0.15	0.0439	0.1245	180	0.176
AD Continuum	p-tau217%	Gender	0.014	0.9121	0.982	66	0.106	0.1576	0.2986	180	0.5411
AD Continuum	p-tau217%	Age	-0.264	0.0322	0.2128	66	-0.084	0.2609	0.4423	180	0.2182
AD Continuum	p-tau217%	APOE Ordinal Score	-0.073	0.5743	0.835	61	0.008	0.9121	0.9423	174	0.6007
AD Continuum	p-tau217%	CDR	0.29	0.0184	0.2128	66	0.223	0.0026	0.0132	180	0.6376
AD Continuum	p-tau217%	CDR-sb	0.274	0.026	0.2128	66	0.202	0.0065	0.0262	180	0.6128
AD Continuum	p-tau217%	MMSE	-0.26	0.0348	0.2128	66	-0.314	<0.0001	0.0002	179	0.6994
AD Continuum	p-tau217%	MoCA	-0.153	0.2336	0.5135	62	-0.336	<0.0001	0.0001	170	0.2117
AD Continuum	p-tau217%	ADL	0.221	0.1882	0.4735	37	0.147	0.1632	0.2995	92	0.7096
AD Continuum	p-tau217%	IADL	0.254	0.1296	0.381	37	0.073	0.4908	0.6488	92	0.3687
AD Continuum	p-tau217%	CMAI	-0.028	0.8237	0.9809	66	-0.142	0.0578	0.1529	180	0.4478
AD Continuum	p-tau217%	NPI FrIn	0.041	0.8145	0.9774	36	-0.084	0.4204	0.5962	94	0.5507
AD Continuum	p-tau217%	NPI CaDi	-0.036	0.8328	0.982	36	-0.11	0.2898	0.4660	94	0.7224
AD Continuum	p-tau231	Education Year	0.172	0.2939	0.5804	39	-0.089	0.3315	0.5146	122	0.1792
AD Continuum	p-tau231	Gender	-0.078	0.6358	0.8777	39	0.041	0.6521	0.7425	122	0.5411
AD Continuum	p-tau231	Age	0.007	0.9661	0.982	39	-0.057	0.5349	0.6785	122	0.7445
AD Continuum	p-tau231	APOE Ordinal Score	0.169	0.3313	0.6192	35	0.054	0.5589	0.6975	118	0.5716
AD Continuum	p-tau231	CDR	0.332	0.0388	0.2128	39	0.147	0.1072	0.2322	122	0.3126
AD Continuum	p-tau231	CDR-sb	0.428	0.0066	0.1705	39	0.156	0.0861	0.2006	122	0.1253
AD Continuum	p-tau231	MMSE	-0.26	0.1094	0.3709	39	-0.264	0.0034	0.0161	121	0.9832
AD Continuum	p-tau231	MoCA	-0.168	0.3194	0.6076	37	-0.34	0.0002	0.0015	113	0.3608
AD Continuum	p-tau231	ADL	0.234	0.2817	0.5707	23	0.202	0.1278	0.2659	58	0.9001
AD Continuum	p-tau231	IADL	0.571	0.0044	0.1503	23	0.117	0.3801	0.5594	58	0.0482
AD Continuum	p-tau231	CMAI	0.239	0.1436	0.3929	39	-0.22	0.0147	0.0521	122	0.017
AD Continuum	p-tau231	NPI FrIn	0.15	0.5047	0.7828	22	-0.092	0.4891	0.6488	59	0.3732
AD Continuum	p-tau231	NPI CaDi	0.04	0.8609	0.982	22	-0.091	0.4949	0.6488	59	0.633
AD Continuum	p-tau181/Aβ42	Education Year	0.044	0.6899	0.8946	84	-0.044	0.5291	0.6766	211	0.515
AD Continuum	p-tau181/Aβ42	Gender	-0.046	0.6789	0.89	84	0.099	0.1504	0.2970	211	0.2804
AD Continuum	p-tau181/Aβ42	Age	-0.213	0.0513	0.2353	84	-0.049	0.4827	0.6488	211	0.2125
AD Continuum	p-tau181/Aβ42	APOE Ordinal Score	0.009	0.9399	0.982	78	0.1	0.1589	0.2986	202	0.5135
AD Continuum	p-tau181/Aβ42	CDR	0.164	0.1365	0.381	84	0.253	0.0002	0.0015	211	0.49
AD Continuum	p-tau181/Aβ42	CDR-sb	0.166	0.1314	0.381	84	0.252	0.0002	0.0015	211	0.5029
AD Continuum	p-tau181/Aβ42	MMSE	-0.202	0.0668	0.2815	83	-0.318	<0.0001	<0.0001	210	0.3576
AD Continuum	p-tau181/Aβ42	MoCA	-0.099	0.3849	0.6823	79	-0.303	<0.0001	0.0002	200	0.1245
AD Continuum	p-tau181/Aβ42	ADL	0.321	0.0218	0.2128	51	0.203	0.0350	0.1049	108	0.4815
AD Continuum	p-tau181/Aβ42	IADL	0.116	0.416	0.7054	51	0.251	0.0087	0.0324	108	0.4358
AD Continuum	p-tau181/Aβ42	CMAI	-0.106	0.3375	0.6192	84	-0.059	0.3955	0.5713	211	0.7247
AD Continuum	p-tau181/Aβ42	NPI FrIn	-0.05	0.7278	0.9277	50	0.037	0.7038	0.7755	109	0.6283
AD Continuum	p-tau181/Aβ42	NPI CaDi	-0.069	0.6341	0.8777	50	-0.011	0.9104	0.9423	109	0.7471
AD Continuum	p-tau217/Aβ42	Education Year	0.106	0.3376	0.6192	84	-0.079	0.2518	0.4316	210	0.1682
AD Continuum	p-tau217/Aβ42	Gender	-0.086	0.4343	0.7169	84	0.066	0.3382	0.5147	210	0.2563
AD Continuum	p-tau217/Aβ42	Age	-0.229	0.0362	0.2128	84	-0.098	0.1552	0.2986	210	0.3193
AD Continuum	p-tau217/Aβ42	APOE Ordinal Score	-0.018	0.8788	0.982	78	0.099	0.1624	0.2995	201	0.4028
AD Continuum	p-tau217/Aβ42	CDR	0.164	0.1361	0.381	84	0.272	<0.0001	0.0006	210	0.3979
AD Continuum	p-tau217/Aβ42	CDR-sb	0.196	0.0737	0.3026	84	0.259	0.0001	0.0012	210	0.6206
AD Continuum	p-tau217/Aβ42	MMSE	-0.222	0.0442	0.2128	83	-0.328	<0.0001	<0.0001	209	0.3939
AD Continuum	p-tau217/Aβ42	MoCA	-0.096	0.4017	0.6963	79	-0.328	<0.0001	<0.0001	199	0.0788
AD Continuum	p-tau217/Aβ42	ADL	0.288	0.0401	0.2128	51	0.211	0.0299	0.0934	106	0.6458
AD Continuum	p-tau217/Aβ42	IADL	0.185	0.1932	0.474	51	0.277	0.0041	0.0181	106	0.5898
AD Continuum	p-tau217/Aβ42	CMAI	-0.085	0.4412	0.7169	84	-0.033	0.6315	0.7298	210	0.6996
AD Continuum	p-tau217/Aβ42	NPI FrIn	-0.088	0.5441	0.8142	50	0.069	0.4756	0.6454	108	0.3832
AD Continuum	p-tau217/Aβ42	NPI CaDi	-0.118	0.4131	0.7054	50	0.047	0.6263	0.7291	108	0.3574
Non-AD CI	p-tau181	Education Year	-0.183	0.1165	0.4434	75	0.093	0.3592	0.8670	99	0.083
Non-AD CI	p-tau181	Gender	0.128	0.2755	0.6204	75	-0.057	0.5723	0.9101	99	0.2472
Non-AD CI	p-tau181	Age	0.221	0.0563	0.3009	75	0.209	0.0380	0.3951	99	0.9352
Non-AD CI	p-tau181	APOE Ordinal Score	-0.04	0.7402	0.9021	70	0.152	0.1407	0.7318	95	0.2411
Non-AD CI	p-tau181	CDR	-0.004	0.9729	0.9969	75	-0.024	0.8167	0.9540	99	0.9028
Non-AD CI	p-tau181	CDR-sb	0.144	0.2172	0.5744	75	0.014	0.8883	0.9826	99	0.4149
Non-AD CI	p-tau181	MMSE	-0.239	0.0387	0.2817	75	0.115	0.2599	0.8670	97	0.0255
Non-AD CI	p-tau181	MoCA	-0.314	0.0061	0.1062	75	0.029	0.7829	0.9540	95	0.0291
Non-AD CI	p-tau181	ADL	-0.109	0.5395	0.817	34	-0.186	0.2100	0.8670	47	0.7434
Non-AD CI	p-tau181	IADL	0.169	0.3382	0.6852	34	0.096	0.5226	0.9059	47	0.7556
Non-AD CI	p-tau181	CMAI	0.013	0.9094	0.9727	75	0.031	0.7611	0.9540	99	0.9127
Non-AD CI	p-tau181	NPI FrIn	0.056	0.7512	0.9085	34	0.132	0.3751	0.8670	47	0.7509
Non-AD CI	p-tau181	NPI CaDi	0.061	0.7315	0.8986	34	0.174	0.2417	0.8670	47	0.6344
Non-AD CI	p-tau217	Education Year	-0.072	0.5381	0.817	75	0.002	0.9844	0.9950	100	0.6426
Non-AD CI	p-tau217	Gender	0.123	0.2936	0.6361	75	0.001	0.9883	0.9950	100	0.4461
Non-AD CI	p-tau217	Age	0.194	0.0947	0.3992	75	0.177	0.0776	0.6045	100	0.9122
Non-AD CI	p-tau217	APOE Ordinal Score	-0.158	0.192	0.5571	70	0.297	0.0033	0.1279	96	0.0048
Non-AD CI	p-tau217	CDR	-0.013	0.9103	0.9727	75	0.047	0.6408	0.9377	100	0.7056
Non-AD CI	p-tau217	CDR-sb	0.13	0.2652	0.6204	75	0.117	0.2481	0.8670	100	0.9307
Non-AD CI	p-tau217	MMSE	-0.189	0.1045	0.4204	75	0.034	0.7385	0.9540	98	0.1612
Non-AD CI	p-tau217	MoCA	-0.317	0.0056	0.1062	75	-0.058	0.5776	0.9101	96	0.0941
Non-AD CI	p-tau217	ADL	-0.11	0.5366	0.817	34	-0.191	0.1927	0.8587	48	0.7282
Non-AD CI	p-tau217	IADL	0.192	0.2755	0.6204	34	0.142	0.3350	0.8670	48	0.8296
Non-AD CI	p-tau217	CMAI	0.023	0.8479	0.9589	75	0.021	0.8356	0.9540	99	0.9931
Non-AD CI	p-tau217	NPI FrIn	0.028	0.8734	0.9613	34	0.077	0.6073	0.9215	47	0.8402
Non-AD CI	p-tau217	NPI CaDi	0.025	0.8873	0.968	34	0.124	0.4047	0.8684	47	0.6793
Non-AD CI	Aβ40	Education Year	-0.16	0.1734	0.5305	74	0.028	0.7837	0.9540	100	0.2395
Non-AD CI	Aβ40	Gender	-0.277	0.017	0.1884	74	-0.191	0.0572	0.4953	100	0.5714
Non-AD CI	Aβ40	Age	0.175	0.1355	0.4745	74	0.175	0.0814	0.6045	100	0.9998
Non-AD CI	Aβ40	APOE Ordinal Score	0.072	0.5573	0.8236	69	-0.153	0.1361	0.7318	96	0.1718
Non-AD CI	Aβ40	CDR	-0.08	0.4984	0.817	74	-0.12	0.2347	0.8670	100	0.8017
Non-AD CI	Aβ40	CDR-sb	-0.003	0.9785	0.9969	74	-0.232	0.0203	0.3172	100	0.1476
Non-AD CI	Aβ40	MMSE	-0.057	0.6281	0.8532	74	0.164	0.1067	0.6660	98	0.1679
Non-AD CI	Aβ40	MoCA	-0.154	0.1899	0.5571	74	0.143	0.1643	0.7924	96	0.065
Non-AD CI	Aβ40	ADL	-0.283	0.1051	0.4204	34	-0.058	0.6936	0.9540	48	0.3337
Non-AD CI	Aβ40	IADL	-0.127	0.4744	0.8112	34	0.058	0.6962	0.9540	48	0.4401
Non-AD CI	Aβ40	CMAI	-0.033	0.7775	0.9259	74	0.109	0.2840	0.8670	99	0.3763
Non-AD CI	Aβ40	NPI FrIn	-0.206	0.243	0.6114	34	0.034	0.8209	0.9540	47	0.3148
Non-AD CI	Aβ40	NPI CaDi	-0.183	0.3009	0.6431	34	-0.001	0.9941	0.9950	47	0.4467
Non-AD CI	Aβ42	Education Year	-0.023	0.8453	0.9589	74	0.037	0.7163	0.9540	100	0.7096
Non-AD CI	Aβ42	Gender	-0.291	0.012	0.1559	74	-0.105	0.2964	0.8670	100	0.229
Non-AD CI	Aβ42	Age	0.043	0.7162	0.8986	74	0.094	0.3498	0.8670	100	0.7475
Non-AD CI	Aβ42	APOE Ordinal Score	-0.114	0.3522	0.7044	69	-0.238	0.0196	0.3172	96	0.4387
Non-AD CI	Aβ42	CDR	-0.3	0.0094	0.1335	74	-0.063	0.5314	0.9099	100	0.1259
Non-AD CI	Aβ42	CDR-sb	-0.214	0.0671	0.3191	74	-0.191	0.0566	0.4953	100	0.8825
Non-AD CI	Aβ42	MMSE	0.233	0.0453	0.2886	74	0.079	0.4393	0.8684	98	0.3259
Non-AD CI	Aβ42	MoCA	0.084	0.4784	0.8112	74	0.071	0.4943	0.8787	96	0.9353
Non-AD CI	Aβ42	ADL	-0.221	0.2091	0.5694	34	0.02	0.8945	0.9826	48	0.3092
Non-AD CI	Aβ42	IADL	-0.256	0.1433	0.4859	34	0.039	0.7919	0.9540	48	0.2098
Non-AD CI	Aβ42	CMAI	-0.001	0.9932	0.9996	74	-0.002	0.9877	0.9950	99	0.9972
Non-AD CI	Aβ42	NPI FrIn	-0.33	0.057	0.3009	34	-0.012	0.9381	0.9950	47	0.1708
Non-AD CI	Aβ42	NPI CaDi	-0.301	0.0842	0.3647	34	-0.086	0.5647	0.9101	47	0.3541
Non-AD CI	Aβ42/Aβ40	Education Year	0.091	0.4422	0.7751	74	0.059	0.5582	0.9101	100	0.8441
Non-AD CI	Aβ42/Aβ40	Gender	0.006	0.958	0.9969	74	-0.026	0.8002	0.9540	100	0.843
Non-AD CI	Aβ42/Aβ40	Age	-0.131	0.2674	0.6204	74	-0.069	0.4966	0.8787	100	0.6976
Non-AD CI	Aβ42/Aβ40	APOE Ordinal Score	-0.261	0.0303	0.2426	69	-0.196	0.0553	0.4953	96	0.6799
Non-AD CI	Aβ42/Aβ40	CDR	-0.214	0.0675	0.3191	74	-0.001	0.9946	0.9950	100	0.1784
Non-AD CI	Aβ42/Aβ40	CDR-sb	-0.276	0.0173	0.1884	74	-0.099	0.3250	0.8670	100	0.2534
Non-AD CI	Aβ42/Aβ40	MMSE	0.326	0.0046	0.1062	74	0.02	0.8440	0.9540	98	0.0489
Non-AD CI	Aβ42/Aβ40	MoCA	0.24	0.0397	0.2817	74	0.053	0.6094	0.9215	96	0.2378
Non-AD CI	Aβ42/Aβ40	ADL	-0.017	0.923	0.9795	34	0.065	0.6619	0.9433	48	0.7327
Non-AD CI	Aβ42/Aβ40	IADL	-0.19	0.2821	0.6204	34	-0.003	0.9816	0.9950	48	0.432
Non-AD CI	Aβ42/Aβ40	CMAI	0.021	0.859	0.9613	74	-0.068	0.5013	0.8787	99	0.5787
Non-AD CI	Aβ42/Aβ40	NPI FrIn	-0.215	0.2218	0.5766	34	-0.051	0.7354	0.9540	47	0.4869
Non-AD CI	Aβ42/Aβ40	NPI CaDi	-0.196	0.2666	0.6204	34	-0.117	0.4344	0.8684	47	0.7365
Non-AD CI	GFAP	Education Year	0.037	0.7574	0.9089	73	0.063	0.5366	0.9099	100	0.873
Non-AD CI	GFAP	Gender	-0.128	0.2823	0.6204	73	0.046	0.6492	0.9377	100	0.2804
Non-AD CI	GFAP	Age	0.088	0.4602	0.7976	73	0.217	0.0302	0.3628	100	0.4125
Non-AD CI	GFAP	APOE Ordinal Score	0.076	0.5388	0.817	68	0.094	0.3628	0.8670	96	0.9129
Non-AD CI	GFAP	CDR	0.148	0.2117	0.5694	73	0.1	0.3245	0.8670	100	0.7608
Non-AD CI	GFAP	CDR-sb	-0.057	0.629	0.8532	73	0.142	0.1576	0.7924	100	0.2133
Non-AD CI	GFAP	MMSE	-0.103	0.3863	0.709	73	-0.214	0.0343	0.3824	98	0.4816
Non-AD CI	GFAP	MoCA	0.019	0.875	0.9613	73	-0.29	0.0041	0.1281	96	0.0512
Non-AD CI	GFAP	ADL	0.078	0.6646	0.8725	33	-0.035	0.8137	0.9540	48	0.6401
Non-AD CI	GFAP	IADL	0.077	0.6708	0.8725	33	0.218	0.1370	0.7318	48	0.552
Non-AD CI	GFAP	CMAI	-0.051	0.6711	0.8725	73	0.076	0.4535	0.8684	99	0.4328
Non-AD CI	GFAP	NPI FrIn	0.255	0.152	0.5046	33	0.233	0.1150	0.6677	47	0.9233
Non-AD CI	GFAP	NPI CaDi	0.25	0.1607	0.5117	33	0.264	0.0725	0.5951	47	0.9492
Non-AD CI	NfL	Education Year	-0.066	0.5905	0.8375	69	0.014	0.8900	0.9826	94	0.6288
Non-AD CI	NfL	Gender	0.283	0.0183	0.1884	69	0.163	0.1156	0.6677	94	0.4471
Non-AD CI	NfL	Age	0.187	0.1235	0.4561	69	0.243	0.0183	0.3172	94	0.7254
Non-AD CI	NfL	APOE Ordinal Score	0.032	0.8041	0.9431	64	-0.049	0.6473	0.9377	90	0.6394
Non-AD CI	NfL	CDR	0.342	0.004	0.1062	69	0.321	0.0016	0.1069	94	0.8862
Non-AD CI	NfL	CDR-sb	0.237	0.0503	0.2904	69	0.227	0.0277	0.3604	94	0.9516
Non-AD CI	NfL	MMSE	-0.358	0.0026	0.1062	69	-0.27	0.0093	0.2082	92	0.5597
Non-AD CI	NfL	MoCA	-0.327	0.0061	0.1062	69	-0.321	0.0021	0.1069	90	0.9678
Non-AD CI	NfL	ADL	-0.164	0.3617	0.705	33	-0.003	0.9841	0.9950	46	0.5071
Non-AD CI	NfL	IADL	0.099	0.5825	0.8375	33	0.088	0.5609	0.9101	46	0.9629
Non-AD CI	NfL	CMAI	0.028	0.8171	0.9513	69	-0.072	0.4939	0.8787	93	0.5477
Non-AD CI	NfL	NPI FrIn	-0.005	0.9775	0.9969	33	-0.079	0.6072	0.9215	45	0.7643
Non-AD CI	NfL	NPI CaDi	-0.035	0.8459	0.9589	33	-0.103	0.5010	0.8787	45	0.7819
Non-AD CI	np-tau217	Education Year	-0.183	0.173	0.5305	57	0.06	0.6022	0.9215	79	0.1818
Non-AD CI	np-tau217	Gender	0.168	0.2103	0.5694	57	-0.103	0.3681	0.8670	79	0.1361
Non-AD CI	np-tau217	Age	0.286	0.0311	0.2426	57	0.102	0.3723	0.8670	79	0.2947
Non-AD CI	np-tau217	APOE Ordinal Score	-0.087	0.5376	0.817	52	0.038	0.7483	0.9540	75	0.5109
Non-AD CI	np-tau217	CDR	0.123	0.3631	0.705	57	0.038	0.7416	0.9540	79	0.6403
Non-AD CI	np-tau217	CDR-sb	0.29	0.0285	0.2426	57	-0.081	0.4794	0.8787	79	0.0382
Non-AD CI	np-tau217	MMSE	-0.437	0.0007	0.0528	57	0.103	0.3719	0.8670	77	0.0019
Non-AD CI	np-tau217	MoCA	-0.477	0.0002	0.0279	57	0.148	0.2065	0.8670	75	0.0003
Non-AD CI	np-tau217	ADL	-0.203	0.319	0.6635	26	-0.076	0.6420	0.9377	40	0.6336
Non-AD CI	np-tau217	IADL	0.112	0.5856	0.8375	26	0.149	0.3577	0.8670	40	0.8898
Non-AD CI	np-tau217	CMAI	0.048	0.7234	0.8986	57	0.104	0.3665	0.8670	78	0.7603
Non-AD CI	np-tau217	NPI FrIn	0.18	0.3795	0.705	26	0.114	0.4891	0.8787	39	0.8069
Non-AD CI	np-tau217	NPI CaDi	0.167	0.4141	0.7425	26	0.152	0.3554	0.8670	39	0.9547
Non-AD CI	p-tau217%	Education Year	-0.078	0.5649	0.8236	57	-0.132	0.2460	0.8670	79	0.7648
Non-AD CI	p-tau217%	Gender	-0.149	0.2698	0.6204	57	-0.027	0.8141	0.9540	79	0.5025
Non-AD CI	p-tau217%	Age	0.061	0.6511	0.8725	57	0.251	0.0255	0.3604	79	0.2861
Non-AD CI	p-tau217%	APOE Ordinal Score	-0.088	0.5354	0.817	52	0.197	0.0898	0.6368	75	0.1309
Non-AD CI	p-tau217%	CDR	-0.054	0.6908	0.8833	57	-0.092	0.4215	0.8684	79	0.8354
Non-AD CI	p-tau217%	CDR-sb	-0.054	0.6893	0.8833	57	0.029	0.8008	0.9540	79	0.6505
Non-AD CI	p-tau217%	MMSE	0.022	0.8691	0.9613	57	0.058	0.6143	0.9215	77	0.8448
Non-AD CI	p-tau217%	MoCA	-0.191	0.1552	0.5046	57	-0.108	0.3583	0.8670	75	0.6461
Non-AD CI	p-tau217%	ADL	-0.108	0.5995	0.8406	26	-0.265	0.0984	0.6398	40	0.5508
Non-AD CI	p-tau217%	IADL	0.18	0.3796	0.705	26	0.15	0.3561	0.8670	40	0.9105
Non-AD CI	p-tau217%	CMAI	0.146	0.2797	0.6204	57	-0.086	0.4515	0.8684	78	0.204
Non-AD CI	p-tau217%	NPI FrIn	0.135	0.5108	0.817	26	-0.055	0.7411	0.9540	39	0.4881
Non-AD CI	p-tau217%	NPI CaDi	0.12	0.5592	0.8236	26	-0.019	0.9104	0.9932	39	0.6124
Non-AD CI	p-tau231	Education Year	-0.254	0.1928	0.5571	28	0.157	0.3402	0.8670	39	0.1194
Non-AD CI	p-tau231	Gender	-0.026	0.8974	0.9722	28	0.034	0.8380	0.9540	39	0.8247
Non-AD CI	p-tau231	Age	0.135	0.4946	0.817	28	0.126	0.4443	0.8684	39	0.9742
Non-AD CI	p-tau231	APOE Ordinal Score	0.004	0.9841	0.9969	25	0.066	0.6997	0.9540	37	0.8272
Non-AD CI	p-tau231	CDR	-0.19	0.3316	0.6807	28	0.169	0.3042	0.8670	39	0.1753
Non-AD CI	p-tau231	CDR-sb	0.231	0.236	0.6036	28	0.126	0.4463	0.8684	39	0.683
Non-AD CI	p-tau231	MMSE	-0.071	0.7197	0.8986	28	-0.129	0.4410	0.8684	38	0.8285
Non-AD CI	p-tau231	MoCA	-0.173	0.3779	0.705	28	0.003	0.9861	0.9950	37	0.5117
Non-AD CI	p-tau231	ADL			1	13	-0.137	0.5548	0.9101	21
Non-AD CI	p-tau231	IADL	0.137	0.6562	0.8725	13	0.174	0.4508	0.8684	21	0.925
Non-AD CI	p-tau231	CMAI	0.096	0.6277	0.8532	28	-0.154	0.3500	0.8670	39	0.3489
Non-AD CI	p-tau231	NPI FrIn	0.562	0.0458	0.2886	13	0.232	0.3108	0.8670	21	0.3265
Non-AD CI	p-tau231	NPI CaDi	0.557	0.0481	0.2886	13	0.275	0.2269	0.8670	21	0.3949
Non-AD CI	p-tau181/Aβ42	Education Year	-0.209	0.0742	0.3402	74	0.057	0.5759	0.9101	99	0.0952
Non-AD CI	p-tau181/Aβ42	Gender	0.185	0.1136	0.4431	74	0.005	0.9586	0.9950	99	0.2578
Non-AD CI	p-tau181/Aβ42	Age	0.222	0.0579	0.3009	74	0.094	0.3539	0.8670	99	0.4169
Non-AD CI	p-tau181/Aβ42	APOE Ordinal Score	0.064	0.6035	0.8406	69	0.277	0.0065	0.1699	95	0.1834
Non-AD CI	p-tau181/Aβ42	CDR	0.118	0.3147	0.6634	74	0.001	0.9950	0.9950	99	0.4625
Non-AD CI	p-tau181/Aβ42	CDR-sb	0.175	0.1369	0.4745	74	0.076	0.4565	0.8684	99	0.5328
Non-AD CI	p-tau181/Aβ42	MMSE	-0.271	0.0193	0.1884	74	0.083	0.4192	0.8684	97	0.0255
Non-AD CI	p-tau181/Aβ42	MoCA	-0.309	0.0074	0.1162	74	-0.006	0.9558	0.9950	95	0.054
Non-AD CI	p-tau181/Aβ42	ADL	-0.045	0.8007	0.9431	34	-0.118	0.4310	0.8684	47	0.7618
Non-AD CI	p-tau181/Aβ42	IADL	0.227	0.1974	0.5599	34	0.042	0.7768	0.9540	47	0.4358
Non-AD CI	p-tau181/Aβ42	CMAI	-0.003	0.9787	0.9969	74	0.037	0.7191	0.9540	99	0.805
Non-AD CI	p-tau181/Aβ42	NPI FrIn	0.156	0.3786	0.705	34	0.17	0.2527	0.8670	47	0.9514
Non-AD CI	p-tau181/Aβ42	NPI CaDi	0.138	0.4352	0.7716	34	0.246	0.0953	0.6398	47	0.6425
Non-AD CI	p-tau217/Aβ42	Education Year	-0.077	0.5127	0.817	74	-0.022	0.8288	0.9540	100	0.7297
Non-AD CI	p-tau217/Aβ42	Gender	0.217	0.0629	0.3166	74	0.089	0.3779	0.8670	100	0.4136
Non-AD CI	p-tau217/Aβ42	Age	0.231	0.0479	0.2886	74	0.086	0.3934	0.8684	100	0.3556
Non-AD CI	p-tau217/Aβ42	APOE Ordinal Score	-0.042	0.7289	0.8986	69	0.313	0.0019	0.1069	96	0.027
Non-AD CI	p-tau217/Aβ42	CDR	0.099	0.3991	0.724	74	0.02	0.8397	0.9540	100	0.6219
Non-AD CI	p-tau217/Aβ42	CDR-sb	0.18	0.1257	0.4561	74	0.139	0.1676	0.7924	100	0.7959
Non-AD CI	p-tau217/Aβ42	MMSE	-0.269	0.0206	0.1893	74	0.038	0.7126	0.9540	98	0.0525
Non-AD CI	p-tau217/Aβ42	MoCA	-0.337	0.0033	0.1062	74	-0.045	0.6651	0.9433	96	0.0589
Non-AD CI	p-tau217/Aβ42	ADL	-0.034	0.8482	0.9589	34	-0.193	0.1881	0.8587	48	0.5012
Non-AD CI	p-tau217/Aβ42	IADL	0.305	0.0792	0.3531	34	0.026	0.8630	0.9685	48	0.2281
Non-AD CI	p-tau217/Aβ42	CMAI	-0.003	0.9826	0.9969	74	0.01	0.9229	0.9950	99	0.9385
Non-AD CI	p-tau217/Aβ42	NPI FrIn	0.121	0.4939	0.817	34	0.06	0.6907	0.9540	47	0.7961
Non-AD CI	p-tau217/Aβ42	NPI CaDi	0.103	0.561	0.8236	34	0.135	0.3640	0.8670	47	0.8925
