# Supplementary material for: Age-dependent diagnostic and correlational architecture of multiplex plasma biomarkers in Alzheimer’s disease: a cross-ethnic, cross-platform validation study
Source: Alzheimers Res Ther. 2026 Jun 25;18:169. doi: 10.1186/s13195-026-02119-z (PMC13393608; doi:10.1186/s13195-026-02119-z)
Supplement: Supplementary file 9 — Supplementary Material 9: Supplementary Table S4. Grey-zone sensitivity analysis, DeLong's test results, and diagnostic thresholds. Grey-zone analysis (<60 vs ≥70, excluding 60–70), DeLong's test comparing EO vs LO AUC in both cohorts, multi-cutpoint AUC data, and Youden-optimal thresholds for EO, LO, and overall groups. [file 13195_2026_2119_MOESM9_ESM.xlsx]

## Sheet: Grey-Zone Analysis
Biomarker	Comparison	EO_N	EO_AUC	EO_95CI	LO_N	LO_AUC	LO_95CI	ΔAUC	Z	P
p-tau217	<60 vs ≥70 (grey zone excluded)	115	0.967632	0.935–0.992	677	0.901794	0.876–0.926	0.0658379	3.46987	0.000520702
Aβ42/Aβ40	<60 vs ≥70 (grey zone excluded)	115	0.881053	0.773–0.963	674	0.811188	0.778–0.843	0.0698647	1.28259	0.199637

## Sheet: DeLong Test
Cohort	Biomarker	EO_N	EO_AUC	EO_95CI	LO_N	LO_AUC	LO_95CI	ΔAUC	Z	P
ADNI	p-tau217	275	0.940085	0.905–0.968	1042	0.891921	0.870–0.912	0.0481645	2.52153	0.0116846
ADNI	Aβ42/Aβ40	275	0.863929	0.813–0.910	1039	0.819093	0.794–0.845	0.0448365	1.59216	0.11135
Primary	p-tau217	68	0.913279	0.821–0.982	106	0.930382	0.874–0.973	-0.0171032	-0.354052	0.7233
Primary	Aβ42/Aβ40	68	0.935863	0.862–0.987	105	0.833469	0.725–0.932	0.102393	1.64115	0.100766

## Sheet: Multi-Cutpoint AUC
Biomarker	Age_Cutoff	Group	N	N_pos	N_neg	AUC	AUC_95CI	Sensitivity	Specificity	Optimal_Cutoff	DeLong_Z	DeLong_P
p-tau217	55	LO	1313	541	772	0.904029	0.886–0.921	0.824399	0.860104	0.177
p-tau217	55	Overall	1317	541	776	0.904472	0.888–0.920	0.824399	0.860825	0.177
p-tau217	60	EO	115	20	95	0.967632	0.935–0.992	1	0.852632	0.128	4.07142	4.67279e-05
p-tau217	60	LO	1202	521	681	0.897156	0.879–0.915	0.829175	0.847283	0.177
p-tau217	60	Overall	1317	541	776	0.904472	0.888–0.920	0.824399	0.860825	0.177
p-tau217	65	EO	275	73	202	0.940085	0.905–0.968	0.821918	0.925743	0.158	2.52153	0.0116846
p-tau217	65	LO	1042	468	574	0.891921	0.870–0.912	0.833333	0.834495	0.177
p-tau217	65	Overall	1317	541	776	0.904472	0.888–0.920	0.824399	0.860825	0.177
p-tau217	70	EO	640	199	441	0.891561	0.861–0.919	0.773869	0.895692	0.157	-0.538449	0.590267
p-tau217	70	LO	677	342	335	0.901794	0.876–0.926	0.880117	0.791045	0.184
p-tau217	70	Overall	1317	541	776	0.904472	0.888–0.920	0.824399	0.860825	0.177
Aβ42/Aβ40	55	LO	1310	539	771	0.830226	0.808–0.852	0.7718	0.774319	0.0843
Aβ42/Aβ40	55	Overall	1314	539	775	0.830779	0.809–0.853	0.7718	0.775484	0.0843
Aβ42/Aβ40	60	EO	115	20	95	0.881053	0.773–0.963	0.95	0.768421	0.0892922	1.10866	0.267579
Aβ42/Aβ40	60	LO	1199	519	680	0.822067	0.798–0.845	0.770713	0.764706	0.0843
Aβ42/Aβ40	60	Overall	1314	539	775	0.830779	0.809–0.853	0.7718	0.775484	0.0843
Aβ42/Aβ40	65	EO	275	73	202	0.863929	0.813–0.910	0.890411	0.732673	0.0879	1.59216	0.11135
Aβ42/Aβ40	65	LO	1039	466	573	0.819093	0.794–0.845	0.770386	0.760908	0.0843874
Aβ42/Aβ40	65	Overall	1314	539	775	0.830779	0.809–0.853	0.7718	0.775484	0.0843
Aβ42/Aβ40	70	EO	640	199	441	0.843036	0.809–0.875	0.819095	0.761905	0.0855298	1.34514	0.178581
Aβ42/Aβ40	70	LO	674	340	334	0.811188	0.778–0.843	0.770588	0.745509	0.0843874
Aβ42/Aβ40	70	Overall	1314	539	775	0.830779	0.809–0.853	0.7718	0.775484	0.0843

## Sheet: Optimal Thresholds
Biomarker	Group	N	Optimal_Cutoff	Sensitivity	Specificity	Youden_J
p-tau217	EO (<65)	275	0.158	0.821918	0.925743	0.74766
p-tau217	LO (≥65)	1042	0.177	0.833333	0.834495	0.667828
p-tau217	Overall	1317	0.177	0.824399	0.860825	0.685224
Aβ42/Aβ40	EO (<65)	275	0.0879	0.890411	0.732673	0.623084
Aβ42/Aβ40	LO (≥65)	1039	0.0843874	0.770386	0.760908	0.531294
Aβ42/Aβ40	Overall	1314	0.0843	0.7718	0.775484	0.547283
