# Supplementary material for: Age-dependent diagnostic and correlational architecture of multiplex plasma biomarkers in Alzheimer’s disease: a cross-ethnic, cross-platform validation study
Source: Alzheimers Res Ther. 2026 Jun 25;18:169. doi: 10.1186/s13195-026-02119-z (PMC13393608; doi:10.1186/s13195-026-02119-z)
Supplement: Supplementary file 10 — Supplementary Material 10: Supplementary Table S5. ADNI longitudinal cognitive decline analysis. Baseline plasma p-tau217 as a predictor of annualized change in MMSE and CDR-SB, stratified by EO/LO and Aβ status. [file 13195_2026_2119_MOESM10_ESM.xlsx]

## Sheet: Supplementary_Table_S5_Longitud
PTID	AGE	DX	plasma_pTau217	amy_centiloids	MMSE_bl	MMSE_fu	CDRSB_bl	CDRSB_fu	months_fu	ΔMMSE	ΔCDRSB	MMSE_rate	CDRSB_rate
011_S_0008	84.5	CN	0.152		28	26	0	5	120	-2	5	-0.2	0.5
011_S_0010	73.9	DEM	0.472		24	28	5	5	24	4	0	2	0
023_S_0042	72.9	MCI	0.095		30	22	0.5	9	96	-8	8.5	-1	1.0625
011_S_0053	80.2	DEM	0.113		23	18	4	9	24	-5	5	-2.5	2.5
100_S_0069	72.9	CN	0.367		28	27	0	0.5	228	-1	0.5	-0.0526316	0.0263158
023_S_0078	76	DEM	0.901		24	9	3	16	18	-15	13	-10	8.66667
023_S_0093	77.3	DEM	1.021		23	4	8	17	24	-19	9	-9.5	4.5
123_S_0106	73.2	CN	0.1		30	7	0	15	150	-23	15	-1.84	1.2
123_S_0108	78.3	MCI	0.606		27	6	2	15	72	-21	13	-3.5	2.16667
027_S_0120	72.1	CN	0.098		30	29	0	0	132	-1	0	-0.0909091	0
068_S_0127	70.7	CN	0.158		29	29	0	0.5	222	0	0.5	0	0.027027
098_S_0149	87.8	DEM	0.29		20	20	4.5	6	24	0	1.5	0	0.75
011_S_0183	72.5	DEM	1.444		21	19	4.5	10	24	-2	5.5	-1	2.75
068_S_0210	72.4	CN	0.086		29	29	0	0.5	138	0	0.5	0	0.0434783
032_S_0214	65.1	MCI	0.499		27	11	1	9	120	-16	8	-1.6	0.8
005_S_0223	78	CN	0.572		30	27	0	6	36	-3	6	-1	2
027_S_0256	70.1	MCI	0.619		27	12	0.5	12	72	-15	11.5	-2.5	1.91667
098_S_0269	67.1	MCI	0.699		28	12	2.5	12	60	-16	9.5	-3.2	1.9
011_S_0326	76.9	MCI	0.142		27	25	0.5	3	36	-2	2.5	-0.666667	0.833333
011_S_0362	70.5	MCI	1.429		24	20	1	5.5	48	-4	4.5	-1	1.125
023_S_0376	70.5	MCI	0.296		28	25	2.5	6	60	-3	3.5	-0.6	0.7
114_S_0378	69.1	MCI	0.194		28	9	2.5	13	96	-19	10.5	-2.375	1.3125
032_S_0400	69.2	DEM	0.902		26	16	2	12	24	-10	10	-5	5
027_S_0408	82.2	MCI	0.191		24	22	1.5	6	84	-2	4.5	-0.285714	0.642857
010_S_0420	73.4	CN	0.066		29	28	0	2	144	-1	2	-0.0833333	0.166667
005_S_0448	85.6	MCI	0.065		26	20	1	2.5	108	-6	1.5	-0.666667	0.166667
114_S_0458	83	MCI	0.416		24	23	2	2.5	18	-1	0.5	-0.666667	0.333333
032_S_0479	73.5	CN	0.212		30	30	0	0	72	0	0	0	0
116_S_0487	76.5	DEM	0.424		22	16	3	7	24	-6	4	-3	2
099_S_0492	87.4	DEM	0.852		26	21	6.5		6	-5		-10
033_S_0514	80.8	MCI	0.077		26	28	1.5	4	60	2	2.5	0.4	0.5
073_S_0518	69.4	MCI	0.399		29	23	3	5	36	-6	2	-2	0.666667
014_S_0563	80.6	MCI	0.112		26	24	1	4	72	-2	3	-0.333333	0.5
073_S_0565	74.7	DEM	0.986		24	2	7	17	24	-22	10	-11	5
033_S_0567	73.7	MCI	0.656		28	20	3	9.5	36	-8	6.5	-2.66667	2.16667
116_S_0649	86.7	MCI	0.767		26	20	1	10	60	-6	9	-1.2	1.8
016_S_0702	85	MCI	0.381		27	18	1	10	72	-9	9	-1.5	1.5
126_S_0709	83.9	MCI	0.479		30	24	1.5	3	96	-6	1.5	-0.75	0.1875
033_S_0723	79.1	MCI	0.183		25	23	2	9	36	-2	7	-0.666667	2.33333
033_S_0724	78.6	DEM	0.977		21	6	3	12	24	-15	9	-7.5	4.5
033_S_0739	82.9	MCI	0.526		26	22	4	4.5	24	-4	0.5	-2	0.25
033_S_0741	80.3	CN	0.08		28	28	0	2.5	120	0	2.5	0	0.25
031_S_0821	79.2	MCI	0.475		26	25	1.5	1	18	-1	-0.5	-0.666667	-0.333333
031_S_0830	70.8	MCI	0.335		29	25	3	4	60	-4	1	-0.8	0.2
116_S_0834	63.9	MCI	0.373		26	10	3.5	11	48	-16	7.5	-4	1.875
029_S_0843	70.6	CN	0.311		28	20	0	4	108	-8	4	-0.888889	0.444444
141_S_0853	86.8	DEM	0.171		26	21	3.5		12	-5		-5
011_S_0861	87.2	MCI	0.986		24	17	1	9	36	-7	8	-2.33333	2.66667
099_S_0880	84.3	MCI	0.166		25	26	1	1.5	12	1	0.5	1	0.5
098_S_0896	76.9	CN	0.117		30	27	0	2.5	150	-3	2.5	-0.24	0.2
033_S_0906	65.3	MCI	0.527		25	8	1.5	16	84	-17	14.5	-2.42857	2.07143
029_S_0914	74.5	MCI	0.241		30	21	1.5	10	108	-9	8.5	-1	0.944444
023_S_0916	79.8	DEM	0.503		21	13	4.5	12	24	-8	7.5	-4	3.75
033_S_0920	80	CN	0.273		30	21	0	4.5	120	-9	4.5	-0.9	0.45
032_S_0978	73.2	MCI	0.34		29	20	1.5	7	72	-9	5.5	-1.5	0.916667
024_S_0985	81.7	CN	0.202		30	21	0	5.5	84	-9	5.5	-1.28571	0.785714
127_S_1032	84.7	MCI	0.259		27	26	3	4	108	-1	1	-0.111111	0.111111
011_S_1080	81.4	MCI	0.291		28	16	1.5	12	60	-12	10.5	-2.4	2.1
033_S_1098	72	CN	0.195		29	20	0	7	156	-9	7	-0.692308	0.538462
033_S_1116	83.4	MCI	0.391		27	19	1	8	72	-8	7	-1.33333	1.16667
114_S_1118	82.5	MCI	0.209		27	25	2	3	96	-2	1	-0.25	0.125
032_S_1169	72.2	CN	0.07		30	28	0	0	144	-2	0	-0.166667	0
941_S_1203	83.4	CN	0.157		30	30	0	1	48	0	1	0	0.25
129_S_1246	72.4	MCI	0.119		29	29	2	2.5	84	0	0.5	0	0.0714286
116_S_1271	71.3	MCI	0.481		27	13	3.5	15	48	-14	11.5	-3.5	2.875
033_S_1281	77.7	DEM	0.876		25	20	4.5	11	36	-5	6.5	-1.66667	2.16667
011_S_1282	77.1	MCI	0.622		26	7	1	9	48	-19	8	-4.75	2
033_S_1308	79.7	DEM	0.361		23	21	3.5	6	24	-2	2.5	-1	1.25
029_S_1384	72.1	MCI	0.828		25	17	2.5	4.5	36	-8	2	-2.66667	0.666667
024_S_1393	82.6	MCI	0.528		27	19	2.5	11	36	-8	8.5	-2.66667	2.83333
041_S_1425	75.6	MCI	0.553		28	13	1	4	48	-15	3	-3.75	0.75
032_S_2119	71.7	MCI	0.03	17	29	27	1	1	78	-2	0	-0.307692	0
073_S_2190	82.4	MCI	0.513	94	28	26	1		24	-2		-1
014_S_4039	55.9	DEM	1.081	137	21	13	4.5	8	24	-8	3.5	-4	1.75
014_S_4058	84.6	MCI	2.432	71	29	24	1.5	4	24	-5	2.5	-2.5	1.25
037_S_4071	84.6	CN	0.092		24	28	0	0.5	48	4	0.5	1	0.125
024_S_4158	84.3	CN	0.381	-10	30	30	0	0	48	0	0	0	0
116_S_4175	75.5	MCI	0.163	34	27	28	2.5	0	90	1	-2.5	0.133333	-0.333333
127_S_4198	78.4	CN	0.298	73	30	29	0	2	72	-1	2	-0.166667	0.333333
024_S_4223	75.8	DEM	0.365	22	23	9	4.5	11	12	-14	6.5	-14	6.5
127_S_4240	70.9	MCI	0.501	113	28	6	2.5	11	36	-22	8.5	-7.33333	2.83333
014_S_4263	74.4	MCI	0.418	174	27	25	2.5	5.5	36	-2	3	-0.666667	1
011_S_4366	73.6	MCI	0.68	110	26	15	1.5	3	12	-11	1.5	-11	1.5
018_S_4400	71.2	CN	0.396	83	30	30	0.5	3	156	0	2.5	0	0.192308
031_S_4474	85.6	CN	0.551	61	28	24	0	0.5	6	-4	0.5	-8	1
127_S_4500	90.3	DEM	0.607	113	22	15	6	12	24	-7	6	-3.5	3
033_S_4505	80.4	CN	0.097	7	29	29	0	0	48	0	0	0	0
123_S_4526	79.5	DEM	0.59	103	22	19	2.5	4	24	-3	1.5	-1.5	0.75
006_S_4546	71	DEM	0.396	131	25	24	3	5	6	-1	2	-2	4
013_S_4579	85	CN	0.227	-24	30	28	0.5	0.5	24	-2	0	-1	0
014_S_4615	86.5	DEM	0.305	55	26	21	7	6	12	-5	-1	-5	-1
126_S_4675	79.9	MCI	0.534	128	25	16	1	12	48	-9	11	-2.25	2.75
127_S_4765	76	MCI	0.274	76	26	16	1.5	5	60	-10	3.5	-2	0.7
037_S_4770	75.9	DEM	0.705	41	19	15	4.5	6	12	-4	1.5	-4	1.5
035_S_4785	66.8	CN	0.09	-7	29	27	0	1.5	138	-2	1.5	-0.173913	0.130435
023_S_4796	72.6	MCI	0.577	101	25	15	2	8	36	-10	6	-3.33333	2
027_S_4802	83.2	DEM	0.744	119	26	22	4.5	5	12	-4	0.5	-4	0.5
011_S_4827	71.1	DEM	0.303	68	26	23	2.5	11	72	-3	8.5	-0.5	1.41667
018_S_4868	77.2	MCI	0.525	73	27	20	1	3.5	72	-7	2.5	-1.16667	0.416667
003_S_4892	75.2	DEM	0.538	75	24	26	5	5	12	2	0	2	0
005_S_4910	81.5	DEM	0.703	94	25	11	7	14	12	-14	7	-14	7
032_S_4921	66.8	CN	0.058	16	30	30	0	0	12	0	0	0	0
027_S_4936	78.1	MCI	0.134	95	27	23	1.5	6	36	-4	4.5	-1.33333	1.5
027_S_4938	71	DEM	0.254	158	24	23	4.5	5	12	-1	0.5	-1	0.5
027_S_4962	80.1	DEM	0.689	83	22	21	3.5	4.5	12	-1	1	-1	1
033_S_5017	84.3	DEM	0.49	96	20	18	9	10	12	-2	1	-2	1
082_S_5029	79.6	DEM	0.47	116	23	17	6	13	12	-6	7	-6	7
127_S_5058	61.8	DEM	0.773	112	26	25	3	4.5	12	-1	1.5	-1	1.5
027_S_5079	73.3	CN	0.193	-7	29	30	0.5	0	48	1	-0.5	0.25	-0.125
033_S_5087	64.6	DEM	0.478	98	25	22	4.5	6	12	-3	1.5	-3	1.5
100_S_5096	80.4	CN	0.238	76	28	26	0	1	24	-2	1	-1	0.5
127_S_5132	69.3	CN	0.095	31	29	26	0	3	144	-3	3	-0.25	0.25
127_S_5218	82.5	CN	0.257	-12	27	23	0.5	1	6	-4	0.5	-8	1
114_S_5234	78.7	CN	0.218	86	29	28	0	0	66	-1	0	-0.181818	0
041_S_5253	68.1	CN	0.042	14	30	29	0	2	126	-1	2	-0.0952381	0.190476
135_S_5273	90.1	CN	0.229	41	30	29	0	0	36	-1	0	-0.333333	0
027_S_6001	72	CN	0.386	7	29	27	0	2	48	-2	2	-0.5	0.5
024_S_6005	67.5	CN	0.105	17	29	30	0	0	96	1	0	0.125	0
003_S_6014	67.1	CN	0.096	9	30	29	0	0	72	-1	0	-0.166667	0
141_S_6015	68.3	CN	1.291	11	29	28	0	0	90	-1	0	-0.133333	0
037_S_6046	76	CN	0.118	-7	30	28	0	1	72	-2	1	-0.333333	0.166667
941_S_6054	78.7	CN	0.117	4	30	30	0	0	78	0	0	0	0
941_S_6058	68.3	CN	0.034	1	28	28	0	0	96	0	0	0	0
941_S_6080	76.9	CN	0.189	5	29	30	0	0	84	1	0	0.142857	0
037_S_6083	72.2	MCI	0.101	22	27	27	0.5	1.5	84	0	1	0	0.142857
099_S_6097	74.6	CN	0.159		29	27	0	0	84	-2	0	-0.285714	0
002_S_6103	70	CN	0.109	13	30	29	0	0	90	-1	0	-0.133333	0
130_S_6111	72.7	CN	0.161	2	30	30	0	0.5	78	0	0.5	0	0.0769231
037_S_6115	71	CN	0.075	5	30	30	0	0	78	0	0	0	0
037_S_6125	71	MCI	0.102	14	30	29	0.5	0	78	-1	-0.5	-0.153846	-0.0769231
041_S_6136	61.2	CN	0.102	0	29	29	0	0	84	0	0	0	0
067_S_6138	68.9	CN	0.088	1	30	29	0	0	84	-1	0	-0.142857	0
037_S_6144	65.1	CN	0.223	40	27	30	0	0.5	90	3	0.5	0.4	0.0666667
014_S_6145	70.3	CN	0.128	3	30	29	0	0	66	-1	0	-0.181818	0
127_S_6147	69.7	CN	0.104	24	30	30	0	0	84	0	0	0	0
100_S_6164	68.9	CN	0.125	-2	30	30	0	0	72	0	0	0	0
127_S_6168	76	CN	0.126	3	30	29	0	0	90	-1	0	-0.133333	0
127_S_6173	70.5	CN	0.358	36	30	25	0	1	48	-5	1	-1.25	0.25
036_S_6189	69.6	CN	0.095	-8	30	30	0	0	78	0	0	0	0
006_S_6209	72.3	CN	0.099	14	30	28	0	0	78	-2	0	-0.307692	0
109_S_6220	74	MCI	0.111	7	28	29	1.5	0	72	1	-1.5	0.166667	-0.25
109_S_6221	75	MCI	0.158	11	28	29	1.5	0	72	1	-1.5	0.166667	-0.25
020_S_6227	62.1	CN	0.09	7	30	28	0	0	84	-2	0	-0.285714	0
036_S_6231	69.1	DEM	0.863	90	22	3	2	11	18	-19	9	-12.6667	6
006_S_6234	70.6	CN	0.229	19	27	28	0	0	78	1	0	0.153846	0
070_S_6236	83	MCI	0.172	2	28	21	1.5	2	78	-7	0.5	-1.07692	0.0769231
153_S_6237	61.1	CN	0.07	-10	30	29	0	0	84	-1	0	-0.142857	0
141_S_6240	66.9	CN	0.115	-3	30	29	0	0.5	84	-1	0.5	-0.142857	0.0714286
006_S_6243	66.9	MCI	0.092	-7	29	29	0.5	0	66	0	-0.5	0	-0.0909091
141_S_6253	66.4	CN	0.044	4	30	30	0	0	78	0	0	0	0
003_S_6256	66.4	CN	0.134	10	30	30	0	0	72	0	0	0	0
033_S_6266	66.1	CN	0.117	-11	30	29	0	0	72	-1	0	-0.166667	0
094_S_6269	70.3	CN	0.108	16	29	29	0.5	0.5	84	0	0	0	0
037_S_6271	62	CN	0.095	-3	29	30	0	0	78	1	0	0.153846	0
094_S_6275	58.4	CN	0.098	0	30	27	0	0	78	-3	0	-0.461538	0
082_S_6283	66.7	CN	0.097	3	30	30	0	0	72	0	0	0	0
006_S_6291	72.3	MCI	0.179	5	29	27	1	0.5	84	-2	-0.5	-0.285714	-0.0714286
041_S_6292	76.7	CN	0.145	-14	27	30	0	0	72	3	0	0.5	0
032_S_6293	86.4	CN	0.097	27	30	28	0	0	72	-2	0	-0.333333	0
129_S_6304	66.3	CN	0.166	14	30	30	0	0	84	0	0	0	0
035_S_6306	73.3	CN	0.164	24	29	27	0	0	72	-2	0	-0.333333	0
100_S_6308	70.7	CN	0.19	-1	30	30	0	0	72	0	0	0	0
305_S_6313	59.2	CN	0.065	0	30	29	0	0	84	-1	0	-0.142857	0
130_S_6319	68.1	CN	0.142	-2	30	28	0	1	78	-2	1	-0.307692	0.153846
007_S_6323	66.3	CN	0.219		28	24	0	0	72	-4	0	-0.666667	0
027_S_6327	77.2	CN	0.319	116	29	30	0	0.5	48	1	0.5	0.25	0.125
941_S_6333	77.9	CN	0.319	93	30	27	0	0	78	-3	0	-0.461538	0
098_S_6343	67	CN	0.083	6	30	28	0	0	72	-2	0	-0.333333	0
127_S_6348	69.5	CN	0.069		30	29	0	0	84	-1	0	-0.142857	0
100_S_6349	73.8	CN	0.108	-7	30	29	0	0	72	-1	0	-0.166667	0
018_S_6351	74.2	CN	0.901	6	30	28	0	0	78	-2	0	-0.307692	0
127_S_6357	67.8	CN	0.057	7	30	30	0	0	78	0	0	0	0
098_S_6362	82.9	CN	0.067	0	30	26	0	0	72	-4	0	-0.666667	0
011_S_6367	81.3	CN	0.25	85	30	29	0	0	72	-1	0	-0.166667	0
016_S_6381	73.4	CN	0.153	13	29	29	0	0	84	0	0	0	0
941_S_6384	70.2	CN	0.082	5	28	30	0	0	72	2	0	0.333333	0
024_S_6385	66.6	CN	0.08	-1	28	30	0	0	84	2	0	0.285714	0
002_S_6404	66.2	CN	0.083	14	29	29	0	0	84	0	0	0	0
052_S_6412	67.4	CN	0.06	9	30	30	0	0	78	0	0	0	0
018_S_6414	69.2	MCI	0.079	5	28	28	1.5	0	78	0	-1.5	0	-0.230769
141_S_6416	69.3	CN	0.11	28	29	29	0	0	72	0	0	0	0
014_S_6424	65.8	CN	0.067	18	30	29	0	0	78	-1	0	-0.153846	0
005_S_6427	65.3	MCI	0.056	4	27	26	1.5	0	78	-1	-1.5	-0.153846	-0.230769
114_S_6429	68.8	CN	0.068	-20	30	30	0	0	72	0	0	0	0
116_S_6439	65.9	CN	0.075	12	29	28	0	0	78	-1	0	-0.153846	0
094_S_6468	69.5	CN	0.093	41	29	30	0	0	84	1	0	0.142857	0
019_S_6483	62.7	MCI	0.111	105	28	23	2	4	72	-5	2	-0.833333	0.333333
094_S_6485	71.5	CN	0.072	7	29	28	0	0	78	-1	0	-0.153846	0
341_S_6494	66.4	CN	0.058	1	30	28	0	0	72	-2	0	-0.333333	0
941_S_6499	69.5	CN	0.102	-2	28	26	0	0.5	78	-2	0.5	-0.307692	0.0769231
006_S_6500	66.9	CN	0.067	10	30	30	0	0	72	0	0	0	0
014_S_6502	66.9	CN	0.221	46	30	28	0	2	84	-2	2	-0.285714	0.285714
135_S_6510	67	CN	0.177	52	29	30	0	0	72	1	0	0.166667	0
027_S_6516	76.2	CN	0.097	-8	26	24	0	0.5	72	-2	0.5	-0.333333	0.0833333
116_S_6517	69.5	CN	0.063	10	29	29	0.5	0	78	0	-0.5	0	-0.0769231
114_S_6524	66.5	CN	0.06	-10	30	29	0	0	78	-1	0	-0.153846	0
067_S_6528	65.2	CN	0.06	-5	28	29	0	0	78	1	0	0.153846	0
067_S_6529	60.4	MCI	0.853	135	24	14	2.5	16	78	-10	13.5	-1.53846	2.07692
135_S_6544	77.4	MCI	0.069	12	30	30	0.5	1	72	0	0.5	0	0.0833333
116_S_6550	55.9	MCI	0.056	8	29	29	0.5	0.5	78	0	0	0	0
126_S_6559	66.3	CN	0.077	4	30	30	0	1	72	0	1	0	0.166667
941_S_6570	71.2	CN	0.072	6	30	29	0	0	72	-1	0	-0.166667	0
027_S_6577	66.8	CN	0.055	9	29	30	0	0	72	1	0	0.166667	0
941_S_6581	74.5	CN	0.089	15	30	29	0	0	72	-1	0	-0.166667	0
027_S_6582	67.1	CN	0.072	0	29	27	0	0	72	-2	0	-0.333333	0
114_S_6597	62.8	MCI	0.067	0	28	25	2	2	78	-3	0	-0.461538	0
130_S_6604	85.4	MCI	0.205	69	29	30	2	1	72	1	-1	0.166667	-0.166667
027_S_6643	56.4	MCI	0.071	-2	24	25	2.5	2.5	66	1	0	0.181818	0
003_S_6644	86.1	CN	0.294	51	28	30	0	0.5	60	2	0.5	0.4	0.1
006_S_6651	59.3	MCI	0.069	2	25	26	2.5	2.5	66	1	0	0.181818	0
137_S_6654	72.2	MCI	0.069	-6	30	29	0.5	0	66	-1	-0.5	-0.181818	-0.0909091
006_S_6657	77.3	MCI	0.148	32	30	30	0.5	0	66	0	-0.5	0	-0.0909091
006_S_6681	64.8	MCI	0.319	44	29	27	0.5	0	66	-2	-0.5	-0.363636	-0.0909091
130_S_6688	78.5	MCI	0.151	85	27	28	0.5	0.5	66	1	0	0.181818	0
006_S_6689	75.1	DEM	0.353	112	20	21	3.5	7	78	1	3.5	0.153846	0.538462
137_S_6693	74.4	MCI	0.44		25	18	2.5	5.5	60	-7	3	-1.4	0.6
023_S_6702	64.5	MCI	0.107	35	28	24	6	4	66	-4	-2	-0.727273	-0.363636
135_S_6703	62.7	MCI	0.593	68	29	29	1	4	60	0	3	0	0.6
129_S_6704	65.4	CN	0.064	4	28	29	0.5	1	60	1	0.5	0.2	0.1
100_S_6713	71.2	DEM	0.511	91	27	21	4	7	72	-6	3	-1	0.5
022_S_6716	75.4	MCI	0.11	23	30	26	0.5		72	-4		-0.666667
126_S_6721	78	DEM	0.077	4	25	20	4	9	72	-5	5	-0.833333	0.833333
035_S_6730	73.9	CN	0.097	-6	29	26	0	0	54	-3	0	-0.666667	0
098_S_6734	73.3	CN	0.099	9	30	30	0	0	60	0	0	0	0
010_S_6748	64.2	MCI	0.068	3	30	29	1.5	1	72	-1	-0.5	-0.166667	-0.0833333
116_S_6750	74.5	CN	0.085	-9	28	29	0	0	66	1	0	0.181818	0
035_S_6751	67.8	CN	0.094	11	30	29	0	0	60	-1	0	-0.2	0
016_S_6773	55.1	CN	0.056	3	30	30	0.5	0	54	0	-0.5	0	-0.111111
016_S_6790	78.5	MCI	0.099	-3	27	24	1.5	1.5	72	-3	0	-0.5	0
022_S_6797	67.2	CN	0.047	6	30	29	0	0	66	-1	0	-0.181818	0
032_S_6804	69.2	MCI	0.162	64	25	30	1	0	60	5	-1	1	-0.2
016_S_6809	75.9	MCI	0.423	113	30	26	2.5	1	54	-4	-1.5	-0.888889	-0.333333
301_S_6811	75.4	MCI	1.778	-18	29	29	1	1	60	0	0	0	0
114_S_6813	67.2	CN	0.063	8	29	29	0	0	60	0	0	0	0
016_S_6816	75	MCI	0.173	9	29	28	1	2	60	-1	1	-0.2	0.2
027_S_6842	72.3	MCI	0.112	1	29	28	0.5	1.5	54	-1	1	-0.222222	0.222222
305_S_6871	68.1	MCI	0.138	-16	29	28	1.5	0	48	-1	-1.5	-0.25	-0.375
141_S_6872	66.2	CN	0.037	1	30	30	0	0	48	0	0	0	0
036_S_6878	75.3	MCI	0.437	75	24	24	2	6	42	0	4	0	1.14286
036_S_6885	71.8	MCI	0.514	100	25	10	4	8	48	-15	4	-3.75	1
036_S_6887	73	MCI	0.72	92	26	23	0.5	6	42	-3	5.5	-0.857143	1.57143
123_S_6888	63.8	MCI	0.266	10	26	26	2.5	0.5	48	0	-2	0	-0.5
033_S_6889	67.8	MCI	0.147	-7	28	27	1	0.5	48	-1	-0.5	-0.25	-0.125
021_S_6890	65.5	MCI	0.083	1	29	26	1.5	0	48	-3	-1.5	-0.75	-0.375
123_S_6891	78.4	DEM	0.614	162	22	20	4.5	8	12	-2	3.5	-2	3.5
021_S_6896	64.8	CN	0.061	-11	26	28	0	0	48	2	0	0.5	0
073_S_6907	66.4	CN	0.14	2	29	30	0		36	1		0.333333
021_S_6914	70	CN	0.083		28	26	0	0	30	-2	0	-0.8	0
036_S_6916	77.1	MCI	0.281	109	28	23	2	6	54	-5	4	-1.11111	0.888889
073_S_6925	57	CN	0.052	-5	29	28	0	0	36	-1	0	-0.333333	0
016_S_6926	78.4	MCI	0.128	10	29	21	1	1.5	48	-8	0.5	-2	0.125
073_S_6929	63.1	MCI	0.087	4	28	29	0.5		48	1		0.25
016_S_6931	72.8	CN	0.058	-7	29	29	0	0	36	0	0	0	0
021_S_6940	72.4	CN	0.03	-26	28	30	0	0	30	2	0	0.8	0
016_S_6941	62.3	CN	0.42	22	30	30	0	0	30	0	0	0	0
035_S_6947	74.8	MCI	0.078	-2	28	24	1	1	48	-4	0	-1	0
073_S_6952	67.3	CN	0.142	29	30	30	0		36	0		0
037_S_6956	65.2	CN	0.108	12	30	30	0	0	42	0	0	0	0
027_S_6961	61.9	MCI	0.098	6	26	24	1	2	42	-2	1	-0.571429	0.285714
941_S_6962	74.7	DEM	0.33	68	16	7	5	13	12	-9	8	-9	8
037_S_6963	57.4	CN	0.063	-1	29	29	0	0	36	0	0	0	0
027_S_6965	77.1	DEM	0.607	95	24	19	4.5	11	36	-5	6.5	-1.66667	2.16667
070_S_6966	61.6	CN	0.127	5	30	29	0	0	30	-1	0	-0.4	0
033_S_6969	68.5	CN	0.369	61	30	25	0	2	48	-5	2	-1.25	0.5
021_S_6987	65.5	CN	0.053	8	28	28	0	0	30	0	0	0	0
014_S_6988	83.3	CN	0.144	7	29	26	0.5	1	42	-3	0.5	-0.857143	0.142857
067_S_6989	68.1	MCI	0.288	90	24	21	0.5	0.5	36	-3	0	-1	0
021_S_6994	61.4	CN	0.11	32	30	29	0	0	36	-1	0	-0.333333	0
037_S_6995	58.7	CN	0.079	-2	29	30	0	0	36	1	0	0.333333	0
003_S_6996	64.6	CN	0.07		30	29	0	0	42	-1	0	-0.285714	0
035_S_7004	56.6	CN	0.059	1	29	30	0	0	24	1	0	0.5	0
067_S_7008	73.6	MCI	0.08		28	26	0.5	1	36	-2	0.5	-0.666667	0.166667
003_S_7010	59.3	CN	0.072	13	30	30	0.5	0	36	0	-0.5	0	-0.166667
037_S_7011	50.5	CN	0.099	-6	29	29	0	0	30	0	0	0	0
019_S_7016	66.1	MCI	0.043	-1	29	30	0	0.5	36	1	0.5	0.333333	0.166667
067_S_7020	67.2	MCI	0.131	40	25	26	0.5	1.5	36	1	1	0.333333	0.333333
035_S_7021	67.4	MCI	0.394	41	26	23	0.5	4	30	-3	3.5	-1.2	1.4
027_S_7024	74	CN	0.156	15	28	29	0	1.5	36	1	1.5	0.333333	0.5
024_S_7025	68.3	MCI	0.077	-3	30	30	2	1.5	42	0	-0.5	0	-0.142857
067_S_7029	59.8	MCI	0.098	1	30	30	0.5	0.5	36	0	0	0	0
131_S_7032	76.9	MCI	0.807	96	27	23	2	6.5	36	-4	4.5	-1.33333	1.5
129_S_7042	61.7	CN	0.048		29	30	0	0	36	1	0	0.333333	0
035_S_7043	62.5	CN	0.116	53	27	30	0	0	24	3	0	1.5	0
021_S_7045	68.5	CN	0.074	40	29	26	0	0	30	-3	0	-1.2	0
941_S_7046	71.2	CN	0.075	6	29	29	0	0	36	0	0	0	0
035_S_7050	68	CN	0.065	45	30	30	0	0	24	0	0	0	0
021_S_7055	69.9	CN	0.176	13	27	29	0	0	30	2	0	0.8	0
067_S_7059	57.6	CN	0.064	-6	30	30	0	0	36	0	0	0	0
126_S_7060	76.6	MCI	0.204	0	26	24	5	4.5	36	-2	-0.5	-0.666667	-0.166667
021_S_7062	69.6	CN	0.038		30	29	0	0	36	-1	0	-0.333333	0
067_S_7068	62.9	MCI	0.064	8	25	30	0	1	36	5	1	1.66667	0.333333
027_S_7071	71.2	MCI	0.05	-2	25	29	2	2.5	30	4	0.5	1.6	0.2
035_S_7076	62.8	CN	0.079	7	30	29	0	0	24	-1	0	-0.5	0
033_S_7079	86.8	MCI	0.185	39	27	26	0.5	2	24	-1	1.5	-0.5	0.75
126_S_7083	75.1	MCI	0.101	13	28	26	4	5.5	36	-2	1.5	-0.666667	0.5
053_S_7086	61.4	MCI	0.91		28	12	3.5	6	30	-16	2.5	-6.4	1
033_S_7088	70	MCI	0.785	108	27	26	1.5	3.5	36	-1	2	-0.333333	0.666667
011_S_7089	65.7	CN	0.159		30	27	0	0	30	-3	0	-1.2	0
021_S_7092	68.6	CN	0.133	-11	30	25	0	0	24	-5	0	-2.5	0
033_S_7100	72.9	CN	0.126	50	27	29	0	0	24	2	0	1	0
035_S_7105	77.6	MCI	0.996	112	24	22	1	3.5	24	-2	2.5	-1	1.25
033_S_7114	65.7	CN	0.033	13	30	28	0	0	24	-2	0	-1	0
035_S_7121	62.2	MCI	0.345		30	30	0.5	1.5	24	0	1	0	0.5
082_S_7122	67.3	CN	0.078	24	30	30	0	0.5	24	0	0.5	0	0.25
035_S_7123	80.2	CN	0.385	111	28	29	0		12	1		1
941_S_10002	73	MCI	0.184	112	27	24	1.5	1.5	12	-3	0	-3	0
941_S_10003	73.3	MCI	0.996	95	27	28	2.5	1.5	12	1	-1	1	-1
033_S_10005	63.6	MCI	0.269	34	29	26	2	2.5	12	-3	0.5	-3	0.5
033_S_10008	73	MCI	0.143		24	25	1	2	12	1	1	1	1
033_S_10009	73.4	MCI	0.124		28	27	0	1	12	-1	1	-1	1
033_S_10016	71.8	MCI	0.094	-16	24	29	1	0.5	12	5	-0.5	5	-0.5
073_S_10017	76.8	MCI	0.057	12	28	28	1		12	0		0
033_S_10021	69.3	DEM	1.022	125	20	15	2.5	5.5	12	-5	3	-5	3
033_S_10025	76.3	MCI	0.927		28	17	3	2.5	12	-11	-0.5	-11	-0.5
033_S_10027	84.7	DEM	1.14	114	28	20	4	8	12	-8	4	-8	4
100_S_10029	78.2	DEM	0.236	-2	24	22	7	5.5	12	-2	-1.5	-2	-1.5
941_S_10038	74	MCI	0.323	56	26	28	2.5	1.5	12	2	-1	2	-1
941_S_10039	78.2	MCI	0.16	87	22	25	1		12	3		3
073_S_10047	81.3	MCI	0.073	0	28	29	0		12	1		1
035_S_10048	78.8	MCI	0.226	46	29	27	1	1	12	-2	0	-2	0
033_S_10049	82.3	DEM	0.304	88	28	26	4	4	12	-2	0	-2	0
941_S_10051	85.3	DEM	0.354	48	22	19	2.5	3.5	12	-3	1	-3	1
035_S_10052	73.2	MCI	1.605	23	24	23	1	1.5	12	-1	0.5	-1	0.5
035_S_10053	80.2	MCI	0.138	-5	24	22	1.5	1	12	-2	-0.5	-2	-0.5
137_S_10057	72	MCI	0.185	49	28	29	1	1	12	1	0	1	0
007_S_10075	62.7	DEM	1.236	116	19	13	5	10	12	-6	5	-6	5
941_S_10085	77.7	DEM	0.351	79	25	21	5.5	8	12	-4	2.5	-4	2.5
019_S_10102	61	MCI	0.12	-1	29	27	2	1	12	-2	-1	-2	-1
941_S_10111	70.4	MCI	0.146	41	27	26	1.5	1	12	-1	-0.5	-1	-0.5
033_S_10118	78.2	MCI	0.11	-10	30	30	1	1	12	0	0	0	0
301_S_10123	66.3	MCI	0.738	67	26	30	1.5	4	12	4	2.5	4	2.5
016_S_10124	56.5	MCI	0.148	3	27	29	1	1	12	2	0	2	0
941_S_10011	72	MCI	0.184	32	26	27	2	1.5	12	1	-0.5	1	-0.5
036_S_10133	70.7	DEM	0.8	117	22	22	2.5	4.5	12	0	2	0	2
100_S_10036	73.3	MCI	0.104	18	29	29	0	0.5	12	0	0.5	0	0.5
016_S_10138	62.7	MCI	0.303	67	25	20	2.5	4	12	-5	1.5	-5	1.5
129_S_10151	64.2	MCI	0.076	3	29	30	0.5	1	12	1	0.5	1	0.5
941_S_10169	56.5	DEM	0.107	3	24	20	3.5	5.5	12	-4	2	-4	2
033_S_10144	77.4	DEM	0.547	98	20	18	5	0.7	12	-2	-4.3	-2	-4.3
