# Supplementary material for: Age-dependent diagnostic and correlational architecture of multiplex plasma biomarkers in Alzheimer’s disease: a cross-ethnic, cross-platform validation study
Source: Alzheimers Res Ther. 2026 Jun 25;18:169. doi: 10.1186/s13195-026-02119-z (PMC13393608; doi:10.1186/s13195-026-02119-z)
Supplement: Supplementary file 11 — Supplementary Material 11: Supplementary Table S6. Missing data analysis for the primary cohort. Panel A: missingness rates for key biomarker and clinical variables. Panel B: Little's MCAR test (χ²= 117.21, df = 24, P < 0.001), rejecting the MCAR assumption. Panel C: demographic and clinical comparison between participants with and without p-tau231 (the variable with the highest missingness, 55.5%), indicating a missing-at-random (MAR) mechanism attributable to clinical prioritization of biomarker testing in more severely affected patients. [file 13195_2026_2119_MOESM11_ESM.xlsx]

## Sheet: Supplementary_Table_S6_MissingD
Supplementary Table S6. Missing Data Analysis for the Primary Cohort
Panel A: Missingness Rates by Variable
Variable	Available	Total	Missing%
p-tau217	557	604	7.8
p-tau181	555	604	8.1
Aβ42/Aβ40	553	604	8.4
GFAP	553	604	8.4
NfL	524	604	13.2
np-tau217	452	604	25.2
p-tau217%	452	604	25.2
p-tau231	269	604	55.5
NPI FrIn	360	604	40.4
MMSE	600	604	0.7
CDR-SB	604	604	0
MoCA	584	604	3.3
Panel B: Little's MCAR Test
Chi-square	df	P value	Interpretation
117.211	24	3.04e-14	Data are not MCAR (reject H0)
Panel C: Demographic Comparison — With vs Without p-tau231 (Variable With Highest Missingness)
Variable	With p-tau231 (n=269)	Without p-tau231 (n=335)	Test	P value
Age	68.0 (62.0–74.0)	66.0 (60.0–71.0)	Mann-Whitney U	0.000273
MMSE	23.0 (18.0–27.0)	24.0 (20.0–28.0)	Mann-Whitney U	0.008
CDR-SB	4.0 (2.0–6.5)	3.5 (1.5–5.5)	Mann-Whitney U	0.019
Female %	0.773	0.666	Chi-square	0.005
Diagnostic group	AD 21.6%, PAD 38.3%, Non-AD CI 24.9%, NC 15.2%	AD 12.2%, PAD 37.0%, Non-AD CI 33.4%, NC 17.3%	Chi-square	0.007
Note: p-tau231 had the highest missingness rate (55.5%). Participants with available p-tau231 data
tended to have different clinical profiles compared to those without	consistent with a missing-at-random
(MAR) mechanism attributable to clinical prioritization of biomarker testing.
