# Supplementary material for: Age-dependent diagnostic and correlational architecture of multiplex plasma biomarkers in Alzheimer’s disease: a cross-ethnic, cross-platform validation study
Source: Alzheimers Res Ther. 2026 Jun 25;18:169. doi: 10.1186/s13195-026-02119-z (PMC13393608; doi:10.1186/s13195-026-02119-z)
Supplement: Supplementary file 12 — Supplementary Material 12: Supplementary Table S7. Demographic and diagnostic performance characteristics of the ADNI external validation cohort. Baseline characteristics of 1,615 unique ADNI participants with available plasma biomarker data (Panel A), stratified by clinical diagnosis (CN, MCI, DEM) and age group (EO <65 years, LO ≥65 years). Age is presented as mean ± SD. Amyloid PET positivity defined as Centiloid ≥ 20.6. Panel B presents diagnostic performance of plasma p-tau217 (Lilly immunoassay) and Aβ42/Aβ40 (Fujirebio Lumipulse) against amyloid PET status for overall, EO, and LO groups. AUC = area under the ROC curve (95% CI, 1,000 bootstrap resamples); Se = sensitivity; Sp = specificity at the Youden-optimal cutoff [file 13195_2026_2119_MOESM12_ESM.xlsx]

## Sheet: Supplementary_Table_S7_ADNI_Val
Supplementary Table S7. ADNI External Validation Cohort
Panel A: Demographics
Group	N	Age	Female %	CN	MCI	DEM
Overall	1615	71.1 ± 7.6	52.8	847	579	186
EO (<65)	335	60.6 ± 2.9	70.4	173	131	31
LO (≥65)	1280	73.8 ± 5.8	48.2	674	448	155
Three late-onset participants had a missing baseline diagnosis and are included in the overall and LO totals but not in the CN/MCI/DEM columns (847 + 579 + 186 + 3 = 1,615).
Panel B: Diagnostic Performance (Aβ-PET as Gold Standard)
Biomarker	Group	N	Aβ+	Aβ−	AUC (95% CI)	Se	Sp	Cutoff
Plasma p-tau217	Overall	1317	541	776	0.904 (0.888–0.920)	0.824	0.861	0.177
Plasma p-tau217	EO (<65)	275	73	202	0.940 (0.905–0.968)	0.822	0.926	0.158
Plasma p-tau217	LO (≥65)	1042	468	574	0.892 (0.870–0.912)	0.833	0.834	0.177
Plasma Aβ42/40	Overall	1314	539	775	0.831 (0.809–0.853)	0.772	0.775	0.0843
Plasma Aβ42/40	EO (<65)	275	73	202	0.863 (0.813–0.910)	0.89	0.733	0.0879
Plasma Aβ42/40	LO (≥65)	1039	466	573	0.820 (0.794–0.845)	0.77	0.761	0.0844
