# Supplementary material for: Age-dependent diagnostic and correlational architecture of multiplex plasma biomarkers in Alzheimer’s disease: a cross-ethnic, cross-platform validation study
Source: Alzheimers Res Ther. 2026 Jun 25;18:169. doi: 10.1186/s13195-026-02119-z (PMC13393608; doi:10.1186/s13195-026-02119-z)
Supplement: Supplementary file 13 — Supplementary Material 13: Supplementary Table S8. PET-confirmed AD–only sensitivity analysis of age-stratified biomarker–clinical correlations. Comparison of the eight headline early-onset (EO) versus late-onset (LO) biomarker–clinical correlation contrasts between the pre-specified full AD continuum (n = 326) and a sensitivity analysis restricted to PET-confirmed AD only (n = 99, all amyloid-PET positive; EO 37/LO 62). Spearman ρ; between-subgroup differences tested by Fisher's Z. Post-hoc power denotes the power of the PET-only sample sizes to detect the effect-size difference observed in the full continuum (α = 0.05, two-sided). Direction concordance is summarised across all computable pairs. [file 13195_2026_2119_MOESM13_ESM.xlsx]

## Sheet: S8_PETonly_Sensitivity
Supplementary Table S8. PET-confirmed AD–only sensitivity analysis of EO/LO biomarker–clinical correlations.
Comparison of the eight headline early-onset (EO) vs late-onset (LO) biomarker–clinical correlation contrasts between the pre-specified full AD continuum (n = 326; EO 97 / LO 229) and a sensitivity analysis restricted to PET-confirmed AD only (n = 99, all amyloid-PET positive; EO 37 / LO 62). EO defined as symptom-onset age < 65 y. Spearman ρ; between-subgroup difference tested by Fisher's Z. Pos…
Biomarker	Clinical variable	Continuum ρ(EO)	Continuum ρ(LO)	Continuum Δ(EO−LO)	Continuum P(diff)	PET-only ρ(EO)	PET-only ρ(LO)	PET-only Δ(EO−LO)	PET-only P(diff)	Direction concordant	Post-hoc power (%)
p-tau231	CMAI	0.294	-0.114	0.408	0.1209	0.347	-0.111	0.458	0.1728	Yes	22.4
np-tau217	NPI frontal	0.405	-0.119	0.523	0.0082	0.481	0.002	0.479	0.062	Yes	50
p-tau231	IADL	0.571	0.117	0.454	0.0482	0.529	0.343	0.185	0.5069	Yes	33.3
Aβ42	CMAI	0.138	-0.221	0.359	0.0426	0.344	-0.068	0.412	0.0743	Yes	33
np-tau217	CDR-SB	0.314	0.032	0.282	0.0525	0.433	0.225	0.208	0.3586	Yes	20.9
p-tau217%	Age at onset	-0.264	-0.084	-0.18	0.2182	-0.26	-0.218	-0.042	0.8622	Yes	11.2
NfL	APOE (ordinal)	-0.233	-0.067	-0.166	0.2338	0.046	-0.113	0.159	0.4934	No	11.3
Aβ42	APOE (ordinal)	-0.032	-0.189	0.157	0.2527	-0.081	-0.132	0.05	0.8211	Yes	10.9
Direction concordance across ALL computable pairs: 74% overall; 93% for |Δ| > 0.1; 97% for |Δ| > 0.2; 100% for |Δ| > 0.3 (n = 156 pairs). The single discordant curated pair (NfL ~ APOE) involves a non-tau marker with a weak continuum effect (Δ = −0.17) and minimal power (11%). Loss of statistical significance in the PET-only analysis is attributable to reduced sample size (median post-hoc power 2…
