# Supplementary material for: Age-dependent diagnostic and correlational architecture of multiplex plasma biomarkers in Alzheimer’s disease: a cross-ethnic, cross-platform validation study
Source: Alzheimers Res Ther. 2026 Jun 25;18:169. doi: 10.1186/s13195-026-02119-z (PMC13393608; doi:10.1186/s13195-026-02119-z)
Supplement: Supplementary file 14 — Supplementary Material 14: Supplementary Table S9. Formal age × biomarker interaction analysis and tau-related versus non-tau comparison. For each biomarker–clinical pair within the AD continuum (n = 326), an ordinary-least-squares model (standardized clinical ~ standardized biomarker × age group; EO onset <65 vs LO ≥65) was fitted and the standardized interaction coefficient extracted. Panel (a) compares tau-related markers (single-analyte tau plus tau/Aβ42 ratios) with non-tau markers (amyloid, GFAP, NfL) by interaction magnitude (Mann–Whitney U) and by the proportion of significant interactions (Fisher exact); panel (b) lists all interactions with 95% confidence intervals, raw P, and Benjamini–Hochberg FDR-adjusted P. [file 13195_2026_2119_MOESM14_ESM.xlsx]

## Sheet: S9a_Class_comparison
Supplementary Table S9. Formal age × biomarker interaction analysis (AD continuum, n = 326).
For each biomarker–clinical pair, an OLS model (clinical_z ~ biomarker_z × age_group; age_group: EO onset<65 vs LO≥65) was fitted within the full AD continuum; the standardized interaction coefficient quantifies the age-dependence of each biomarker–clinical association. Tau-related = single-analyte tau markers plus tau/Aβ42 ratios; Non-tau = amyloid, GFAP, NfL. Panel (a) compares the two classes;…
Metric	Tau-related	Non-tau	Test	Statistic	P
Interactions tested	84	60	—	—	—
Median |interaction β|	0.167	0.133	Mann–Whitney U (tau>non-tau)	2901	0.0616
Mean |interaction β|	0.237	0.157	—	—	—
Significant interactions, raw P<0.05	16/84 (19%)	4/60 (7%)	Fisher exact (one-sided)	OR=3.29	0.0276
Significant interactions, BH-FDR<0.05	12/84	0/60	—	—	—
Interpretation: Tau-related markers showed age-dependent interactions significantly more often than non-tau markers (Fisher P=0.028), with a consistent magnitude trend (median |β| 0.167 vs 0.133, P=0.062). All FDR-significant interactions involved tau/Aβ42 composite ratios (see panel b). In a sensitivity analysis, single-analyte (pure) tau markers alone did not differ from non-tau markers (Mann–W…

## Sheet: S9b_All_interactions
Biomarker	Clinical variable	Class	Interaction β	95% CI low	95% CI high	P	BH-FDR P	n
p-tau217/Aβ42	ADL	Tau-related	0.926	0.486	1.367	0.0001	0.0022	157
p-tau217/Aβ42	IADL	Tau-related	0.85	0.405	1.296	0.0002	0.0052	157
p-tau181/Aβ42	ADL	Tau-related	0.849	0.336	1.361	0.0013	0.0173	159
p-tau181/Aβ42	IADL	Tau-related	0.815	0.301	1.329	0.0021	0.0249	159
p-tau181/Aβ42	MoCA	Tau-related	-0.655	-0.972	-0.339	0.0001	0.0022	279
p-tau217/Aβ42	MoCA	Tau-related	-0.642	-0.941	-0.344	0	0.0022	278
p-tau217/Aβ42	CDR	Tau-related	0.597	0.309	0.886	0.0001	0.0022	294
p-tau181/Aβ42	CDR	Tau-related	0.582	0.277	0.888	0.0002	0.0052	295
p-tau181/Aβ42	MMSE	Tau-related	-0.579	-0.887	-0.271	0.0003	0.0052	293
p-tau181/Aβ42	CDR-SB	Tau-related	0.554	0.248	0.86	0.0004	0.0064	295
p-tau217/Aβ42	CDR-SB	Tau-related	0.536	0.246	0.826	0.0003	0.0059	294
p-tau231	ADL	Tau-related	0.532	0.119	0.944	0.0123	0.1362	81
p-tau217/Aβ42	MMSE	Tau-related	-0.529	-0.821	-0.236	0.0004	0.0064	292
p-tau231	IADL	Tau-related	0.462	0.04	0.883	0.0322	0.2735	81
np-tau217	NPI CaDi	Tau-related	-0.423	-0.878	0.032	0.0684	0.3647	129
np-tau217	CMAI	Tau-related	-0.419	-0.874	0.037	0.0712	0.3662	129
np-tau217	IADL	Tau-related	-0.409	-0.86	0.042	0.0749	0.3721	129
np-tau217	NPI frontal	Tau-related	-0.4	-0.856	0.056	0.0848	0.3817	129
np-tau217	ADL	Tau-related	-0.392	-0.843	0.06	0.0884	0.3857	129
Aβ42	ADL	Non-tau	-0.363	-0.684	-0.043	0.0265	0.2724	159
Aβ42	IADL	Non-tau	-0.356	-0.677	-0.035	0.0301	0.2735	159
NfL	ADL	Non-tau	0.343	-0.042	0.728	0.0806	0.3745	150
Aβ42	NPI CaDi	Non-tau	-0.331	-0.659	-0.003	0.0477	0.3434	159
NfL	IADL	Non-tau	0.327	-0.06	0.714	0.097	0.3991	150
Aβ40	IADL	Non-tau	-0.321	-0.655	0.014	0.06	0.3522	159
Aβ40	ADL	Non-tau	-0.316	-0.65	0.018	0.0636	0.3522	159
p-tau181/Aβ42	Gender	Tau-related	0.306	-0.008	0.619	0.0557	0.349	295
p-tau181/Aβ42	NPI frontal	Tau-related	0.298	-0.234	0.831	0.27	0.6182	159
Aβ42	NPI frontal	Non-tau	-0.295	-0.623	0.034	0.0787	0.3745	159
NfL	NPI frontal	Non-tau	0.28	-0.126	0.686	0.1755	0.5392	150
np-tau217	CDR-SB	Tau-related	-0.28	-0.628	0.068	0.1148	0.4469	246
p-tau231	Education	Tau-related	-0.274	-0.655	0.107	0.1569	0.5392	161
Aβ42	CDR	Non-tau	-0.271	-0.519	-0.023	0.0323	0.2735	296
p-tau217%	MoCA	Tau-related	-0.27	-0.534	-0.005	0.0459	0.3434	232
NfL	NPI CaDi	Non-tau	0.267	-0.141	0.675	0.1977	0.5474	150
Aβ42	CMAI	Non-tau	-0.265	-0.593	0.063	0.1127	0.4469	159
np-tau217	Gender	Tau-related	0.261	-0.086	0.609	0.1401	0.509	246
p-tau217%	CMAI	Tau-related	-0.26	-0.626	0.107	0.1629	0.5392	129
NfL	CMAI	Non-tau	0.26	-0.149	0.668	0.2108	0.5501	150
NfL	APOE (ordinal)	Non-tau	0.259	-0.043	0.562	0.0926	0.3922	265
p-tau217	Education	Tau-related	-0.249	-0.483	-0.015	0.0372	0.2974	299
Aβ42/Aβ40	CDR	Non-tau	-0.247	-0.496	0.003	0.0526	0.349	296
Aβ42	CDR-SB	Non-tau	-0.245	-0.494	0.004	0.054	0.349	296
p-tau217	MoCA	Tau-related	-0.225	-0.462	0.012	0.0626	0.3522	283
NfL	Education	Non-tau	0.224	-0.075	0.523	0.1414	0.509	280
p-tau181/Aβ42	CMAI	Tau-related	0.221	-0.312	0.755	0.4134	0.6922	159
Aβ40	CMAI	Non-tau	-0.218	-0.558	0.123	0.2087	0.5501	159
Aβ40	NPI frontal	Non-tau	-0.213	-0.553	0.127	0.2178	0.5501	159
p-tau217/Aβ42	APOE (ordinal)	Tau-related	0.212	-0.098	0.521	0.1797	0.5392	279
p-tau181/Aβ42	APOE (ordinal)	Tau-related	0.203	-0.124	0.531	0.2221	0.5514	280
Aβ42/Aβ40	ADL	Non-tau	-0.203	-0.576	0.169	0.2827	0.6262	159
GFAP	CMAI	Non-tau	-0.201	-0.587	0.185	0.3053	0.6375	160
p-tau217/Aβ42	Gender	Tau-related	0.199	-0.099	0.497	0.1904	0.5474	294
Aβ40	NPI CaDi	Non-tau	-0.195	-0.536	0.145	0.259	0.6115	159
np-tau217	CDR	Tau-related	-0.194	-0.543	0.155	0.2747	0.6182	246
Aβ42	MoCA	Non-tau	0.194	-0.061	0.448	0.1357	0.509	280
Aβ42/Aβ40	IADL	Non-tau	-0.192	-0.565	0.18	0.3093	0.6375	159
p-tau217/Aβ42	NPI frontal	Tau-related	0.192	-0.278	0.662	0.4216	0.6978	157
p-tau217	ADL	Tau-related	0.19	-0.126	0.506	0.2374	0.5795	161
p-tau231	MoCA	Tau-related	-0.187	-0.584	0.211	0.3549	0.6552	150
Aβ42/Aβ40	NPI CaDi	Non-tau	-0.184	-0.563	0.194	0.3383	0.6552	159
p-tau181/Aβ42	NPI CaDi	Tau-related	0.179	-0.354	0.713	0.5075	0.7641	159
p-tau217%	CDR	Tau-related	0.178	-0.081	0.437	0.1777	0.5392	246
p-tau217%	MMSE	Tau-related	-0.17	-0.427	0.087	0.1946	0.5474	245
p-tau181	MoCA	Tau-related	-0.17	-0.412	0.072	0.1675	0.5392	282
p-tau181	Gender	Tau-related	0.17	-0.067	0.406	0.1595	0.5392	298
p-tau217/Aβ42	CMAI	Tau-related	0.169	-0.301	0.64	0.4778	0.7478	157
p-tau217	IADL	Tau-related	0.164	-0.153	0.482	0.3073	0.6375	161
p-tau181	Education	Tau-related	-0.164	-0.401	0.073	0.1746	0.5392	298
GFAP	NPI frontal	Non-tau	-0.161	-0.55	0.227	0.4128	0.6922	160
p-tau217%	NPI frontal	Tau-related	-0.161	-0.529	0.207	0.3879	0.6866	129
Aβ42/Aβ40	CDR-SB	Non-tau	-0.158	-0.408	0.093	0.216	0.5501	296
p-tau217%	NPI CaDi	Tau-related	-0.156	-0.522	0.211	0.4024	0.6899	129
p-tau217/Aβ42	NPI CaDi	Tau-related	0.153	-0.316	0.623	0.5198	0.7716	157
p-tau217	CDR	Tau-related	0.152	-0.078	0.383	0.1951	0.5474	299
NfL	CDR-SB	Non-tau	0.152	-0.142	0.446	0.3099	0.6375	280
p-tau217%	CDR-SB	Tau-related	0.151	-0.109	0.412	0.2546	0.611	246
p-tau231	APOE (ordinal)	Tau-related	-0.148	-0.542	0.245	0.4573	0.7336	153
p-tau217	MMSE	Tau-related	-0.148	-0.377	0.081	0.2053	0.5501	297
Aβ40	MoCA	Non-tau	0.137	-0.124	0.399	0.3022	0.6375	280
p-tau217%	Education	Tau-related	-0.134	-0.401	0.133	0.3235	0.6552	246
NfL	CDR	Non-tau	0.134	-0.161	0.428	0.3722	0.6784	280
np-tau217	APOE (ordinal)	Tau-related	0.133	-0.23	0.496	0.4726	0.7478	235
NfL	Gender	Non-tau	-0.131	-0.429	0.166	0.3846	0.6866	280
p-tau217	Gender	Tau-related	0.131	-0.104	0.366	0.273	0.6182	299
p-tau231	Gender	Tau-related	0.129	-0.257	0.515	0.5094	0.7641	161
GFAP	CDR	Non-tau	0.126	-0.137	0.388	0.3474	0.6552	297
Aβ42	APOE (ordinal)	Non-tau	-0.124	-0.383	0.134	0.3447	0.6552	281
Aβ40	CDR-SB	Non-tau	-0.121	-0.377	0.135	0.3539	0.6552	296
Aβ42/Aβ40	Gender	Non-tau	-0.119	-0.371	0.133	0.3526	0.6552	296
GFAP	Gender	Non-tau	0.118	-0.155	0.391	0.3958	0.6866	297
p-tau217%	Gender	Tau-related	0.116	-0.151	0.383	0.3915	0.6866	246
p-tau181	MMSE	Tau-related	-0.113	-0.345	0.119	0.3389	0.6552	296
p-tau217%	ADL	Tau-related	0.113	-0.251	0.476	0.5411	0.7847	129
GFAP	MoCA	Non-tau	-0.111	-0.391	0.169	0.4353	0.7123	281
NfL	MoCA	Non-tau	-0.107	-0.418	0.204	0.4988	0.7641	264
GFAP	NPI CaDi	Non-tau	-0.107	-0.495	0.282	0.5884	0.8123	160
np-tau217	Education	Tau-related	-0.105	-0.456	0.246	0.558	0.7924	246
GFAP	Education	Non-tau	-0.104	-0.38	0.172	0.4585	0.7336	297
Aβ42/Aβ40	NPI frontal	Non-tau	-0.096	-0.475	0.284	0.6192	0.8123	159
Aβ42	Gender	Non-tau	-0.087	-0.34	0.165	0.497	0.7641	296
p-tau231	CDR-SB	Tau-related	-0.086	-0.47	0.298	0.6584	0.8123	161
np-tau217	MoCA	Tau-related	-0.084	-0.449	0.28	0.6484	0.8123	232
p-tau217%	IADL	Tau-related	0.084	-0.281	0.449	0.6483	0.8123	129
GFAP	MMSE	Non-tau	0.083	-0.18	0.346	0.535	0.7847	295
p-tau181	CMAI	Tau-related	-0.081	-0.401	0.239	0.6192	0.8123	161
Aβ40	MMSE	Non-tau	0.079	-0.178	0.337	0.5449	0.7847	294
p-tau181	ADL	Tau-related	0.077	-0.238	0.393	0.6297	0.8123	161
p-tau181	IADL	Tau-related	0.077	-0.239	0.393	0.6313	0.8123	161
p-tau217	CMAI	Tau-related	-0.075	-0.401	0.25	0.6484	0.8123	161
p-tau181	NPI CaDi	Tau-related	-0.071	-0.391	0.249	0.662	0.8123	161
p-tau217/Aβ42	Education	Tau-related	-0.07	-0.368	0.227	0.6423	0.8123	294
p-tau217	CDR-SB	Tau-related	0.068	-0.163	0.299	0.5613	0.7924	299
p-tau231	CMAI	Tau-related	-0.063	-0.515	0.389	0.7825	0.9047	81
Aβ40	CDR	Non-tau	-0.063	-0.319	0.194	0.6295	0.8123	296
Aβ42/Aβ40	MoCA	Non-tau	0.062	-0.2	0.323	0.6428	0.8123	280
Aβ42/Aβ40	Education	Non-tau	-0.06	-0.311	0.191	0.6396	0.8123	296
Aβ42	MMSE	Non-tau	0.055	-0.197	0.307	0.6657	0.8123	294
p-tau231	NPI frontal	Tau-related	-0.054	-0.506	0.398	0.8133	0.9047	81
p-tau181	CDR	Tau-related	0.051	-0.183	0.285	0.6655	0.8123	298
p-tau217%	APOE (ordinal)	Tau-related	0.05	-0.224	0.323	0.7207	0.8649	235
GFAP	CDR-SB	Non-tau	0.049	-0.211	0.309	0.7094	0.8584	297
p-tau231	NPI CaDi	Tau-related	-0.046	-0.498	0.405	0.8382	0.9047	81
np-tau217	MMSE	Tau-related	0.045	-0.305	0.394	0.8013	0.9047	245
p-tau231	CDR	Tau-related	-0.043	-0.425	0.339	0.8258	0.9047	161
p-tau217	APOE (ordinal)	Tau-related	0.041	-0.2	0.282	0.7374	0.8776	284
Aβ42/Aβ40	MMSE	Non-tau	-0.036	-0.291	0.218	0.7792	0.9047	294
GFAP	ADL	Non-tau	0.036	-0.333	0.404	0.8488	0.9047	160
Aβ40	Gender	Non-tau	0.035	-0.222	0.292	0.7876	0.9047	296
Aβ42/Aβ40	CMAI	Non-tau	-0.035	-0.414	0.344	0.8545	0.9047	159
p-tau217	NPI CaDi	Tau-related	-0.034	-0.359	0.292	0.8391	0.9047	161
Aβ40	APOE (ordinal)	Non-tau	-0.033	-0.302	0.235	0.8064	0.9047	281
Aβ42/Aβ40	APOE (ordinal)	Non-tau	-0.031	-0.295	0.232	0.8149	0.9047	281
p-tau181	CDR-SB	Tau-related	0.03	-0.203	0.264	0.798	0.9047	298
NfL	MMSE	Non-tau	0.03	-0.269	0.328	0.8456	0.9047	278
Aβ40	Education	Non-tau	0.028	-0.23	0.286	0.8309	0.9047	296
p-tau181/Aβ42	Education	Tau-related	-0.026	-0.339	0.288	0.8729	0.9175	295
GFAP	IADL	Non-tau	0.025	-0.344	0.394	0.8939	0.9328	160
p-tau217	NPI frontal	Tau-related	-0.019	-0.345	0.306	0.9071	0.9397	161
p-tau181	APOE (ordinal)	Tau-related	0.013	-0.232	0.258	0.9156	0.9417	283
p-tau181	NPI frontal	Tau-related	-0.009	-0.329	0.311	0.955	0.9754	161
p-tau231	MMSE	Tau-related	0.006	-0.38	0.391	0.9774	0.9807	160
Aβ42	Education	Non-tau	-0.005	-0.258	0.248	0.9693	0.9807	296
GFAP	APOE (ordinal)	Non-tau	0.003	-0.28	0.287	0.9807	0.9807	282
